# Supplementary material for: Exposure to household pet cats and dogs in childhood and risk of subsequent diagnosis of schizophrenia or bipolar disorder
Source: PLoS One. 2019 Dec 2;14(12):e0225320. doi: 10.1371/journal.pone.0225320 (PMC6886852; doi:10.1371/journal.pone.0225320)
Supplement: S3 Table — The categories of age and place of birth have been broadened to ensure participant confidentiality. Abbreviations employed: Ctr = Unaffected Control, Scz = Schizophrenia, BP Bipolar Disorder. (XLSX) [file pone.0225320.s003.xlsx]

## Sheet: Sheet1
participant_number	diagnostic_group	age_at_evaluation_group	sex	race_ethnicity	birth_North_America	first_cat	first_dog
1	Ctr	age<=25	Female	Black	Yes	Age 6 through age 8	None prior to 13h birthday
2	Ctr	age<=25	Female	Black	Yes	None prior to 13h birthday	None prior to 13h birthday
3	Ctr	age<=25	Male	White	Yes	None prior to 13h birthday	At birth
4	Ctr	age<=25	Female	White	Yes	At birth	None prior to 13h birthday
5	Ctr	age<=25	Female	White	Yes	At birth	At birth
6	Ctr	age<=25	Female	White	Yes	None prior to 13h birthday	At birth
7	Ctr	age<=25	Female	White	Yes	Age 4 through age 5	after birth through age 3
8	Ctr	age<=25	Female	Hispanic	No	None prior to 13h birthday	Age 4 through age 5
9	Ctr	age<=25	Male	Black	Yes	None prior to 13h birthday	None prior to 13h birthday
10	Ctr	age<=25	Male	White	Yes	None prior to 13h birthday	after birth through age 3
11	Ctr	age<=25	Male	White	Yes	At birth	At birth
12	Ctr	age<=25	Female	Black	Yes	None prior to 13h birthday	None prior to 13h birthday
13	Ctr	age<=25	Female	White	Yes	Age 9 through age 12	None prior to 13h birthday
14	Ctr	age<=25	Female	Hispanic	No	Age 6 through age 8	Age 6 through age 8
15	Ctr	age<=25	Female	White	Yes	Age 4 through age 5	At birth
16	Ctr	age<=25	Female	White	Yes	after birth through age 3	after birth through age 3
17	Ctr	age<=25	Male	White	Yes	None prior to 13h birthday	At birth
18	Ctr	age<=25	Male	Black	No	None prior to 13h birthday	None prior to 13h birthday
19	Ctr	age<=25	Female	White	Yes	None prior to 13h birthday	At birth
20	Ctr	age<=25	Female	White	Yes	Age 6 through age 8	None prior to 13h birthday
21	Ctr	age<=25	Female	Asian	Yes	None prior to 13h birthday	None prior to 13h birthday
22	Ctr	age<=25	Female	Asian	Yes	None prior to 13h birthday	None prior to 13h birthday
23	Ctr	age<=25	Female	Other	Yes	None prior to 13h birthday	Age 4 through age 5
24	Ctr	age<=25	Female	Black	Yes	None prior to 13h birthday	None prior to 13h birthday
25	Ctr	age<=25	Male	White	Yes	At birth	Age 9 through age 12
26	Ctr	age<=25	Male	Asian	No	None prior to 13h birthday	after birth through age 3
27	Ctr	age<=25	Female	White	Yes	None prior to 13h birthday	None prior to 13h birthday
28	Ctr	age<=25	Female	White	Yes	None prior to 13h birthday	None prior to 13h birthday
29	Ctr	age<=25	Female	White	Yes	Age 6 through age 8	At birth
30	Ctr	age<=25	Female	White	Yes	At birth	Age 9 through age 12
31	Ctr	age<=25	Female	White	No	None prior to 13h birthday	Age 6 through age 8
32	Ctr	age<=25	Male	White	Yes	At birth	At birth
33	Ctr	age<=25	Male	White	Yes	Age 9 through age 12	after birth through age 3
34	Ctr	age<=25	Male	Other	Yes	None prior to 13h birthday	None prior to 13h birthday
35	Ctr	age<=25	Female	White	Yes	At birth	None prior to 13h birthday
36	Ctr	age<=25	Male	White	Yes	None prior to 13h birthday	after birth through age 3
37	Ctr	age<=25	Female	White	Yes	None prior to 13h birthday	None prior to 13h birthday
38	Ctr	age<=25	Female	White	Yes	Age 9 through age 12	after birth through age 3
39	Ctr	age<=25	Male	White	Yes	At birth	Age 6 through age 8
40	Ctr	age<=25	Female	Asian	No	None prior to 13h birthday	None prior to 13h birthday
41	Ctr	age<=25	Male	White	Yes	None prior to 13h birthday	At birth
42	Ctr	age<=25	Male	Black	Yes	None prior to 13h birthday	None prior to 13h birthday
43	Ctr	age<=25	Male	Asian	Yes	None prior to 13h birthday	None prior to 13h birthday
44	Ctr	age<=25	Male	Asian	Yes	Age 6 through age 8	None prior to 13h birthday
45	Ctr	age<=25	Female	Black	No	after birth through age 3	At birth
46	Ctr	age<=25	Male	Other	Yes	None prior to 13h birthday	At birth
47	Ctr	age<=25	Male	White	Yes	At birth	None prior to 13h birthday
48	Ctr	age<=25	Female	Black	Yes	None prior to 13h birthday	None prior to 13h birthday
49	Ctr	age<=25	Female	Black	Yes	Age 6 through age 8	Age 9 through age 12
50	Ctr	age<=25	Male	White	Yes	Age 9 through age 12	None prior to 13h birthday
51	Ctr	age<=25	Male	Black	Yes	None prior to 13h birthday	Age 6 through age 8
52	Ctr	age<=25	Male	Black	Yes	Age 6 through age 8	Age 6 through age 8
53	Ctr	age<=25	Female	White	Yes	None prior to 13h birthday	Age 6 through age 8
54	Ctr	age<=25	Male	Other	Yes	after birth through age 3	Age 9 through age 12
55	Ctr	age<=25	Female	White	Yes	Age 6 through age 8	after birth through age 3
56	Ctr	age<=25	Male	White	Yes	None prior to 13h birthday	Age 6 through age 8
57	Ctr	age<=25	Female	White	Yes	Age 4 through age 5	At birth
58	Ctr	age<=25	Female	White	Yes	At birth	At birth
59	Ctr	age<=25	Male	Asian	No	None prior to 13h birthday	None prior to 13h birthday
60	Ctr	age<=25	Female	White	Yes	None prior to 13h birthday	None prior to 13h birthday
61	Ctr	age<=25	Male	Hispanic	Yes	None prior to 13h birthday	None prior to 13h birthday
62	Ctr	age<=25	Female	White	Yes	None prior to 13h birthday	after birth through age 3
63	Ctr	age<=25	Female	White	Yes	Age 6 through age 8	None prior to 13h birthday
64	Ctr	age<=25	Female	White	Yes	None prior to 13h birthday	Age 9 through age 12
65	Ctr	age<=25	Male	White	Yes	Age 9 through age 12	Age 9 through age 12
66	Ctr	age<=25	Female	Black	Yes	At birth	Age 6 through age 8
67	Ctr	age<=25	Male	White	Yes	None prior to 13h birthday	None prior to 13h birthday
68	Ctr	age<=25	Female	White	Yes	Age 4 through age 5	None prior to 13h birthday
69	Ctr	age<=25	Female	Other	Yes	None prior to 13h birthday	Age 4 through age 5
70	Ctr	age<=25	Female	Black	Yes	None prior to 13h birthday	Age 9 through age 12
71	Ctr	age<=25	Female	Black	Yes	None prior to 13h birthday	None prior to 13h birthday
72	Ctr	age<=25	Female	White	Yes	Age 6 through age 8	None prior to 13h birthday
73	Ctr	age<=25	Male	Black	Yes	None prior to 13h birthday	None prior to 13h birthday
74	Ctr	age<=25	Female	White	Yes	Age 6 through age 8	Age 4 through age 5
75	Ctr	age<=25	Female	White	Yes	At birth	None prior to 13h birthday
76	Ctr	age<=25	Male	White	Yes	None prior to 13h birthday	None prior to 13h birthday
77	Ctr	age<=25	Male	White	Yes	None prior to 13h birthday	Age 9 through age 12
78	Ctr	age<=25	Female	Asian	Yes	None prior to 13h birthday	At birth
79	Ctr	age<=25	Female	Black	Yes	None prior to 13h birthday	Age 9 through age 12
80	Ctr	age<=25	Male	Asian	Yes	None prior to 13h birthday	Age 9 through age 12
81	Ctr	age<=25	Male	White	Yes	At birth	At birth
82	Ctr	age<=25	Female	Black	Yes	None prior to 13h birthday	None prior to 13h birthday
83	Ctr	age<=25	Female	White	Yes	Age 9 through age 12	Age 6 through age 8
84	Ctr	age<=25	Female	Asian	No	None prior to 13h birthday	Age 4 through age 5
85	Ctr	age<=25	Female	Black	Yes	None prior to 13h birthday	None prior to 13h birthday
86	Ctr	age<=25	Female	White	Yes	At birth	At birth
87	Ctr	age<=25	Female	White	Yes	None prior to 13h birthday	Age 6 through age 8
88	Ctr	age<=25	Female	Black	Yes	Age 4 through age 5	None prior to 13h birthday
89	Ctr	age<=25	Male	White	Yes	At birth	None prior to 13h birthday
90	Ctr	age<=25	Female	White	Yes	Age 9 through age 12	after birth through age 3
91	Ctr	age<=25	Female	White	Yes	Age 4 through age 5	None prior to 13h birthday
92	Ctr	age<=25	Female	Black	Yes	None prior to 13h birthday	Age 4 through age 5
93	Ctr	age<=25	Female	Black	No	None prior to 13h birthday	Age 9 through age 12
94	Ctr	age<=25	Female	White	Yes	None prior to 13h birthday	Age 9 through age 12
95	Ctr	age<=25	Female	Hispanic	Yes	Age 6 through age 8	None prior to 13h birthday
96	Ctr	age<=25	Female	White	Yes	Age 9 through age 12	after birth through age 3
97	Ctr	age<=25	Female	White	Yes	None prior to 13h birthday	Age 4 through age 5
98	Ctr	age<=25	Male	White	Yes	At birth	At birth
99	Ctr	age<=25	Female	White	Yes	None prior to 13h birthday	At birth
100	Ctr	age<=25	Male	White	Yes	after birth through age 3	None prior to 13h birthday
101	Ctr	age<=25	Male	White	Yes	None prior to 13h birthday	At birth
102	Ctr	age<=25	Male	Black	Yes	None prior to 13h birthday	None prior to 13h birthday
103	Ctr	age<=25	Male	Other	Yes	None prior to 13h birthday	Age 9 through age 12
104	Ctr	age<=25	Female	Black	No	None prior to 13h birthday	Age 9 through age 12
105	Ctr	age<=25	Female	Black	Yes	Age 6 through age 8	Age 6 through age 8
106	Ctr	age<=25	Male	White	Yes	Age 6 through age 8	Age 6 through age 8
107	Ctr	age<=25	Female	Asian	No	None prior to 13h birthday	None prior to 13h birthday
108	Ctr	age<=25	Female	White	Yes	At birth	Age 4 through age 5
109	Ctr	age<=25	Female	White	Yes	At birth	At birth
110	Ctr	age<=25	Male	White	Yes	None prior to 13h birthday	Age 6 through age 8
111	Ctr	age<=25	Male	White	Yes	Age 6 through age 8	At birth
112	Ctr	age<=25	Female	White	Yes	None prior to 13h birthday	None prior to 13h birthday
113	Ctr	age<=25	Male	White	Yes	None prior to 13h birthday	Age 6 through age 8
114	Ctr	age<=25	Female	White	Yes	At birth	At birth
115	Ctr	age<=25	Male	White	Yes	None prior to 13h birthday	At birth
116	Ctr	age<=25	Female	White	Yes	Age 4 through age 5	Age 6 through age 8
117	Ctr	age<=25	Female	Black	Yes	Age 9 through age 12	None prior to 13h birthday
118	Ctr	age<=25	Female	White	Yes	None prior to 13h birthday	Age 9 through age 12
119	Ctr	age<=25	Female	White	Yes	after birth through age 3	At birth
120	Ctr	age<=25	Female	White	Yes	None prior to 13h birthday	None prior to 13h birthday
121	Ctr	age<=25	Male	Black	Yes	None prior to 13h birthday	None prior to 13h birthday
122	Ctr	age<=25	Female	Black	Yes	None prior to 13h birthday	Age 4 through age 5
123	Ctr	age<=25	Male	White	Yes	None prior to 13h birthday	At birth
124	Ctr	age<=25	Male	Black	Yes	None prior to 13h birthday	Age 4 through age 5
125	Ctr	age<=25	Female	Black	Yes	Age 4 through age 5	None prior to 13h birthday
126	Ctr	age<=25	Female	Asian	Yes	None prior to 13h birthday	None prior to 13h birthday
127	Ctr	age<=25	Female	Black	Yes	Age 6 through age 8	after birth through age 3
128	Ctr	age<=25	Female	White	Yes	None prior to 13h birthday	None prior to 13h birthday
129	Ctr	age<=25	Female	Black	Yes	None prior to 13h birthday	Age 6 through age 8
130	Ctr	age<=25	Female	Black	Yes	None prior to 13h birthday	Age 4 through age 5
131	Ctr	age<=25	Male	Asian	No	None prior to 13h birthday	None prior to 13h birthday
132	Ctr	age<=25	Female	Asian	No	None prior to 13h birthday	None prior to 13h birthday
133	Ctr	age<=25	Female	Asian	Yes	None prior to 13h birthday	None prior to 13h birthday
134	Ctr	age<=25	Female	White	Yes	Age 4 through age 5	Age 4 through age 5
135	Ctr	age<=25	Female	Other	Yes	Age 4 through age 5	None prior to 13h birthday
136	Ctr	age<=25	Female	Black	Yes	None prior to 13h birthday	None prior to 13h birthday
137	Ctr	age<=25	Female	Black	Yes	after birth through age 3	None prior to 13h birthday
138	Ctr	age<=25	Female	Black	Yes	None prior to 13h birthday	None prior to 13h birthday
139	Ctr	age<=25	Female	White	Yes	Age 9 through age 12	after birth through age 3
140	Ctr	age<=25	Female	White	Yes	None prior to 13h birthday	Age 9 through age 12
141	Ctr	age<=25	Male	White	Yes	At birth	None prior to 13h birthday
142	Ctr	age<=25	Female	White	Yes	None prior to 13h birthday	None prior to 13h birthday
143	Ctr	age<=25	Female	White	Yes	Age 9 through age 12	At birth
144	Ctr	age<=25	Female	White	Yes	At birth	None prior to 13h birthday
145	Ctr	age<=25	Female	White	Yes	None prior to 13h birthday	Age 6 through age 8
146	Ctr	age<=25	Female	White	Yes	None prior to 13h birthday	At birth
147	Ctr	age<=25	Male	White	Yes	Age 9 through age 12	None prior to 13h birthday
148	Ctr	age<=25	Female	White	Yes	None prior to 13h birthday	Age 6 through age 8
149	Ctr	age<=25	Female	White	Yes	None prior to 13h birthday	Age 4 through age 5
150	Ctr	age<=25	Female	White	Yes	None prior to 13h birthday	Age 4 through age 5
151	Ctr	age<=25	Female	White	Yes	None prior to 13h birthday	Age 9 through age 12
152	Ctr	age<=25	Female	Asian	Yes	None prior to 13h birthday	None prior to 13h birthday
153	Ctr	age<=25	Male	White	Yes	Age 6 through age 8	after birth through age 3
154	Ctr	age<=25	Female	White	Yes	None prior to 13h birthday	Age 6 through age 8
155	Ctr	age<=25	Male	Black	Yes	None prior to 13h birthday	None prior to 13h birthday
156	Ctr	age<=25	Female	White	No	None prior to 13h birthday	None prior to 13h birthday
157	Ctr	age<=25	Female	White	Yes	None prior to 13h birthday	At birth
158	Ctr	age<=25	Female	White	Yes	Age 9 through age 12	At birth
159	Ctr	age<=25	Female	White	Yes	Age 6 through age 8	Age 6 through age 8
160	Ctr	age<=25	Male	Black	Yes	None prior to 13h birthday	Age 9 through age 12
161	Ctr	age<=25	Female	White	Yes	Age 6 through age 8	At birth
162	Ctr	age<=25	Female	Other	Yes	None prior to 13h birthday	None prior to 13h birthday
163	Ctr	age<=25	Female	White	Yes	None prior to 13h birthday	At birth
164	Ctr	age<=25	Male	White	Yes	None prior to 13h birthday	Age 6 through age 8
165	Ctr	age<=25	Female	Black	Yes	None prior to 13h birthday	None prior to 13h birthday
166	Ctr	age<=25	Female	Black	Yes	None prior to 13h birthday	Age 4 through age 5
167	Ctr	age<=25	Female	White	Yes	At birth	Age 6 through age 8
168	Ctr	age<=25	Female	White	Yes	None prior to 13h birthday	None prior to 13h birthday
169	Ctr	age<=25	Female	White	Yes	At birth	At birth
170	Ctr	age<=25	Male	White	Yes	None prior to 13h birthday	None prior to 13h birthday
171	Ctr	age<=25	Female	White	Yes	None prior to 13h birthday	At birth
172	Ctr	age<=25	Female	White	Yes	None prior to 13h birthday	At birth
173	Ctr	age<=25	Female	White	Yes	At birth	None prior to 13h birthday
174	Ctr	age<=25	Female	Black	Yes	None prior to 13h birthday	Age 4 through age 5
175	Ctr	age<=25	Female	Black	Yes	None prior to 13h birthday	None prior to 13h birthday
176	Ctr	age<=25	Female	Black	Yes	None prior to 13h birthday	Age 9 through age 12
177	Ctr	age<=25	Female	White	Yes	None prior to 13h birthday	At birth
178	Ctr	age<=25	Female	Black	Yes	Age 9 through age 12	None prior to 13h birthday
179	Ctr	age<=25	Male	White	Yes	None prior to 13h birthday	Age 6 through age 8
180	Ctr	age<=25	Male	Black	Yes	At birth	At birth
181	Ctr	age<=25	Male	Asian	No	None prior to 13h birthday	None prior to 13h birthday
182	Ctr	age<=25	Male	White	Yes	None prior to 13h birthday	None prior to 13h birthday
183	Ctr	age<=25	Male	White	Yes	Age 6 through age 8	Age 9 through age 12
184	Ctr	age<=25	Female	Asian	No	None prior to 13h birthday	Age 9 through age 12
185	Ctr	age<=25	Female	White	Yes	Age 6 through age 8	None prior to 13h birthday
186	Ctr	age<=25	Female	White	Yes	None prior to 13h birthday	At birth
187	Ctr	age>25 & age<=35	Female	White	Yes	None prior to 13h birthday	At birth
188	Ctr	age>25 & age<=35	Male	Asian	No	None prior to 13h birthday	None prior to 13h birthday
189	Ctr	age>25 & age<=35	Male	White	Yes	At birth	after birth through age 3
190	Ctr	age>25 & age<=35	Male	White	Yes	Age 6 through age 8	None prior to 13h birthday
191	Ctr	age>25 & age<=35	Female	Black	Yes	None prior to 13h birthday	Age 9 through age 12
192	Ctr	age>25 & age<=35	Female	White	Yes	None prior to 13h birthday	Age 9 through age 12
193	Ctr	age>25 & age<=35	Female	Hispanic	No	None prior to 13h birthday	Age 4 through age 5
194	Ctr	age>25 & age<=35	Female	Asian	Yes	None prior to 13h birthday	None prior to 13h birthday
195	Ctr	age>25 & age<=35	Male	Hispanic	Yes	None prior to 13h birthday	Age 9 through age 12
196	Ctr	age>25 & age<=35	Female	Asian	Yes	None prior to 13h birthday	None prior to 13h birthday
197	Ctr	age>25 & age<=35	Male	Black	Yes	None prior to 13h birthday	None prior to 13h birthday
198	Ctr	age>25 & age<=35	Male	White	Yes	None prior to 13h birthday	None prior to 13h birthday
199	Ctr	age>25 & age<=35	Male	White	Yes	At birth	None prior to 13h birthday
200	Ctr	age>25 & age<=35	Female	White	Yes	None prior to 13h birthday	Age 9 through age 12
201	Ctr	age>25 & age<=35	Female	Black	Yes	after birth through age 3	Age 4 through age 5
202	Ctr	age>25 & age<=35	Female	White	Yes	Age 6 through age 8	after birth through age 3
203	Ctr	age>25 & age<=35	Male	Black	Yes	None prior to 13h birthday	None prior to 13h birthday
204	Ctr	age>25 & age<=35	Female	Black	Yes	None prior to 13h birthday	None prior to 13h birthday
205	Ctr	age>25 & age<=35	Female	White	Yes	At birth	At birth
206	Ctr	age>25 & age<=35	Female	Black	Yes	None prior to 13h birthday	Age 6 through age 8
207	Ctr	age>25 & age<=35	Female	Asian	Yes	None prior to 13h birthday	None prior to 13h birthday
208	Ctr	age>25 & age<=35	Female	White	Yes	None prior to 13h birthday	Age 4 through age 5
209	Ctr	age>25 & age<=35	Male	White	No	At birth	None prior to 13h birthday
210	Ctr	age>25 & age<=35	Female	White	Yes	Age 4 through age 5	None prior to 13h birthday
211	Ctr	age>25 & age<=35	Female	Black	Yes	None prior to 13h birthday	None prior to 13h birthday
212	Ctr	age>25 & age<=35	Male	Other	Yes	None prior to 13h birthday	None prior to 13h birthday
213	Ctr	age>25 & age<=35	Female	White	Yes	None prior to 13h birthday	At birth
214	Ctr	age>25 & age<=35	Female	Asian	No	None prior to 13h birthday	None prior to 13h birthday
215	Ctr	age>25 & age<=35	Female	Asian	Yes	None prior to 13h birthday	None prior to 13h birthday
216	Ctr	age>25 & age<=35	Male	Asian	Yes	None prior to 13h birthday	None prior to 13h birthday
217	Ctr	age>25 & age<=35	Female	White	Yes	None prior to 13h birthday	Age 4 through age 5
218	Ctr	age>25 & age<=35	Female	White	Yes	None prior to 13h birthday	None prior to 13h birthday
219	Ctr	age>25 & age<=35	Female	White	Yes	None prior to 13h birthday	after birth through age 3
220	Ctr	age>25 & age<=35	Male	White	Yes	Age 9 through age 12	after birth through age 3
221	Ctr	age>25 & age<=35	Male	White	Yes	None prior to 13h birthday	Age 6 through age 8
222	Ctr	age>25 & age<=35	Female	White	Yes	At birth	Age 9 through age 12
223	Ctr	age>25 & age<=35	Female	Black	Yes	None prior to 13h birthday	Age 9 through age 12
224	Ctr	age>25 & age<=35	Female	White	Yes	None prior to 13h birthday	Age 6 through age 8
225	Ctr	age>25 & age<=35	Male	White	Yes	None prior to 13h birthday	Age 9 through age 12
226	Ctr	age>25 & age<=35	Female	White	Yes	None prior to 13h birthday	Age 4 through age 5
227	Ctr	age>25 & age<=35	Female	White	Yes	Age 6 through age 8	Age 4 through age 5
228	Ctr	age>25 & age<=35	Male	Black	No	None prior to 13h birthday	Age 4 through age 5
229	Ctr	age>25 & age<=35	Male	White	Yes	None prior to 13h birthday	None prior to 13h birthday
230	Ctr	age>25 & age<=35	Female	Black	Yes	Age 6 through age 8	None prior to 13h birthday
231	Ctr	age>25 & age<=35	Male	White	Yes	None prior to 13h birthday	None prior to 13h birthday
232	Ctr	age>25 & age<=35	Male	Black	Yes	None prior to 13h birthday	Age 6 through age 8
233	Ctr	age>25 & age<=35	Female	White	Yes	Age 6 through age 8	Age 9 through age 12
234	Ctr	age>25 & age<=35	Male	Asian	Yes	None prior to 13h birthday	None prior to 13h birthday
235	Ctr	age>25 & age<=35	Female	Other	Yes	None prior to 13h birthday	None prior to 13h birthday
236	Ctr	age>25 & age<=35	Male	Black	Yes	None prior to 13h birthday	None prior to 13h birthday
237	Ctr	age>25 & age<=35	Male	White	Yes	Age 6 through age 8	None prior to 13h birthday
238	Ctr	age>25 & age<=35	Male	Black	Yes	Age 9 through age 12	Age 6 through age 8
239	Ctr	age>25 & age<=35	Female	White	Yes	At birth	Age 6 through age 8
240	Ctr	age>25 & age<=35	Male	Asian	Yes	None prior to 13h birthday	Age 9 through age 12
241	Ctr	age>25 & age<=35	Female	Black	Yes	None prior to 13h birthday	None prior to 13h birthday
242	Ctr	age>25 & age<=35	Female	White	Yes	after birth through age 3	after birth through age 3
243	Ctr	age>25 & age<=35	Male	White	Yes	None prior to 13h birthday	At birth
244	Ctr	age>25 & age<=35	Male	Asian	No	None prior to 13h birthday	after birth through age 3
245	Ctr	age>25 & age<=35	Male	Black	Yes	after birth through age 3	Age 6 through age 8
246	Ctr	age>25 & age<=35	Female	White	Yes	None prior to 13h birthday	At birth
247	Ctr	age>25 & age<=35	Female	White	Yes	Age 4 through age 5	Age 6 through age 8
248	Ctr	age>25 & age<=35	Female	White	Yes	None prior to 13h birthday	At birth
249	Ctr	age>25 & age<=35	Male	Asian	Yes	None prior to 13h birthday	None prior to 13h birthday
250	Ctr	age>25 & age<=35	Female	White	Yes	None prior to 13h birthday	At birth
251	Ctr	age>25 & age<=35	Male	White	Yes	None prior to 13h birthday	At birth
252	Ctr	age>25 & age<=35	Female	White	Yes	None prior to 13h birthday	None prior to 13h birthday
253	Ctr	age>25 & age<=35	Female	White	Yes	None prior to 13h birthday	after birth through age 3
254	Ctr	age>25 & age<=35	Male	White	Yes	None prior to 13h birthday	Age 6 through age 8
255	Ctr	age>25 & age<=35	Female	Black	Yes	None prior to 13h birthday	None prior to 13h birthday
256	Ctr	age>25 & age<=35	Male	Black	Yes	None prior to 13h birthday	None prior to 13h birthday
257	Ctr	age>25 & age<=35	Female	White	Yes	At birth	At birth
258	Ctr	age>25 & age<=35	Female	White	Yes	At birth	At birth
259	Ctr	age>25 & age<=35	Male	White	Yes	None prior to 13h birthday	Age 6 through age 8
260	Ctr	age>25 & age<=35	Female	Hispanic	No	None prior to 13h birthday	Age 9 through age 12
261	Ctr	age>25 & age<=35	Female	Black	Yes	None prior to 13h birthday	None prior to 13h birthday
262	Ctr	age>25 & age<=35	Female	Black	No	None prior to 13h birthday	Age 9 through age 12
263	Ctr	age>25 & age<=35	Male	White	No	None prior to 13h birthday	Age 6 through age 8
264	Ctr	age>25 & age<=35	Female	White	Yes	None prior to 13h birthday	At birth
265	Ctr	age>25 & age<=35	Female	Black	Yes	None prior to 13h birthday	Age 6 through age 8
266	Ctr	age>25 & age<=35	Female	White	Yes	None prior to 13h birthday	None prior to 13h birthday
267	Ctr	age>25 & age<=35	Male	Black	Yes	None prior to 13h birthday	None prior to 13h birthday
268	Ctr	age>25 & age<=35	Male	Other	Yes	Age 6 through age 8	Age 9 through age 12
269	Ctr	age>25 & age<=35	Female	Black	Yes	None prior to 13h birthday	At birth
270	Ctr	age>25 & age<=35	Female	Asian	Yes	Age 6 through age 8	None prior to 13h birthday
271	Ctr	age>25 & age<=35	Male	White	Yes	At birth	after birth through age 3
272	Ctr	age>25 & age<=35	Male	White	Yes	None prior to 13h birthday	At birth
273	Ctr	age>25 & age<=35	Male	Black	No	None prior to 13h birthday	Age 9 through age 12
274	Ctr	age>25 & age<=35	Male	Asian	Yes	Age 9 through age 12	None prior to 13h birthday
275	Ctr	age>25 & age<=35	Female	Black	Yes	None prior to 13h birthday	Age 4 through age 5
276	Ctr	age>25 & age<=35	Male	Other	Yes	Age 9 through age 12	None prior to 13h birthday
277	Ctr	age>25 & age<=35	Male	Asian	Yes	None prior to 13h birthday	None prior to 13h birthday
278	Ctr	age>25 & age<=35	Male	White	Yes	None prior to 13h birthday	None prior to 13h birthday
279	Ctr	age>25 & age<=35	Female	Asian	Yes	None prior to 13h birthday	None prior to 13h birthday
280	Ctr	age>25 & age<=35	Female	Black	Yes	Age 9 through age 12	Age 6 through age 8
281	Ctr	age>25 & age<=35	Female	White	Yes	Age 4 through age 5	None prior to 13h birthday
282	Ctr	age>25 & age<=35	Male	White	Yes	Age 4 through age 5	Age 4 through age 5
283	Ctr	age>25 & age<=35	Male	White	Yes	Age 6 through age 8	Age 4 through age 5
284	Ctr	age>25 & age<=35	Female	Black	Yes	Age 4 through age 5	At birth
285	Ctr	age>25 & age<=35	Female	Black	Yes	None prior to 13h birthday	None prior to 13h birthday
286	Ctr	age>25 & age<=35	Female	White	Yes	Age 4 through age 5	At birth
287	Ctr	age>25 & age<=35	Male	White	Yes	At birth	Age 4 through age 5
288	Ctr	age>25 & age<=35	Female	Black	Yes	None prior to 13h birthday	Age 4 through age 5
289	Ctr	age>25 & age<=35	Male	Black	Yes	Age 9 through age 12	Age 9 through age 12
290	Ctr	age>25 & age<=35	Female	Asian	No	None prior to 13h birthday	None prior to 13h birthday
291	Ctr	age>25 & age<=35	Female	White	Yes	At birth	None prior to 13h birthday
292	Ctr	age>25 & age<=35	Male	White	Yes	None prior to 13h birthday	At birth
293	Ctr	age>25 & age<=35	Female	Black	Yes	None prior to 13h birthday	Age 9 through age 12
294	Ctr	age>25 & age<=35	Female	White	Yes	None prior to 13h birthday	after birth through age 3
295	Ctr	age>25 & age<=35	Male	Asian	Yes	Age 9 through age 12	None prior to 13h birthday
296	Ctr	age>25 & age<=35	Male	White	Yes	None prior to 13h birthday	None prior to 13h birthday
297	Ctr	age>25 & age<=35	Female	Other	No	None prior to 13h birthday	Age 4 through age 5
298	Ctr	age>25 & age<=35	Male	Black	Yes	Age 6 through age 8	At birth
299	Ctr	age>25 & age<=35	Female	White	No	None prior to 13h birthday	None prior to 13h birthday
300	Ctr	age>25 & age<=35	Male	White	Yes	Age 4 through age 5	Age 6 through age 8
301	Ctr	age>25 & age<=35	Male	Asian	Yes	None prior to 13h birthday	None prior to 13h birthday
302	Ctr	age>25 & age<=35	Male	Black	Yes	Age 6 through age 8	None prior to 13h birthday
303	Ctr	age>25 & age<=35	Male	White	Yes	None prior to 13h birthday	At birth
304	Ctr	age>25 & age<=35	Male	White	Yes	Age 6 through age 8	Age 6 through age 8
305	Ctr	age>25 & age<=35	Female	White	Yes	Age 9 through age 12	None prior to 13h birthday
306	Ctr	age>25 & age<=35	Female	White	Yes	Age 9 through age 12	after birth through age 3
307	Ctr	age>25 & age<=35	Male	White	Yes	None prior to 13h birthday	Age 4 through age 5
308	Ctr	age>25 & age<=35	Male	Black	Yes	Age 6 through age 8	None prior to 13h birthday
309	Ctr	age>25 & age<=35	Female	Black	Yes	None prior to 13h birthday	None prior to 13h birthday
310	Ctr	age>25 & age<=35	Male	White	Yes	At birth	At birth
311	Ctr	age>25 & age<=35	Female	White	Yes	None prior to 13h birthday	None prior to 13h birthday
312	Ctr	age>25 & age<=35	Female	Black	Yes	None prior to 13h birthday	Age 6 through age 8
313	Ctr	age>25 & age<=35	Male	White	Yes	Age 9 through age 12	At birth
314	Ctr	age>25 & age<=35	Male	White	Yes	At birth	None prior to 13h birthday
315	Ctr	age>25 & age<=35	Female	White	Yes	None prior to 13h birthday	None prior to 13h birthday
316	Ctr	age>25 & age<=35	Male	White	Yes	At birth	At birth
317	Ctr	age>25 & age<=35	Female	Asian	No	At birth	Age 6 through age 8
318	Ctr	age>25 & age<=35	Male	Black	Yes	after birth through age 3	after birth through age 3
319	Ctr	age>25 & age<=35	Female	Black	Yes	None prior to 13h birthday	after birth through age 3
320	Ctr	age>25 & age<=35	Male	Black	No	Age 4 through age 5	Age 4 through age 5
321	Ctr	age>25 & age<=35	Male	White	Yes	None prior to 13h birthday	None prior to 13h birthday
322	Ctr	age>25 & age<=35	Female	White	Yes	None prior to 13h birthday	Age 6 through age 8
323	Ctr	age>25 & age<=35	Female	Black	No	after birth through age 3	Age 4 through age 5
324	Ctr	age>25 & age<=35	Male	Asian	Yes	None prior to 13h birthday	None prior to 13h birthday
325	Ctr	age>25 & age<=35	Female	Black	Yes	None prior to 13h birthday	Age 9 through age 12
326	Ctr	age>25 & age<=35	Female	White	Yes	None prior to 13h birthday	At birth
327	Ctr	age>25 & age<=35	Male	White	Yes	At birth	Age 6 through age 8
328	Ctr	age>25 & age<=35	Female	Black	Yes	At birth	Age 6 through age 8
329	Ctr	age>25 & age<=35	Female	Black	Yes	Age 4 through age 5	At birth
330	Ctr	age>25 & age<=35	Male	Black	Yes	Age 4 through age 5	Age 4 through age 5
331	Ctr	age>25 & age<=35	Female	White	Yes	None prior to 13h birthday	None prior to 13h birthday
332	Ctr	age>25 & age<=35	Male	White	Yes	At birth	None prior to 13h birthday
333	Ctr	age>25 & age<=35	Female	White	Yes	None prior to 13h birthday	None prior to 13h birthday
334	Ctr	age>25 & age<=35	Female	White	Yes	None prior to 13h birthday	None prior to 13h birthday
335	Ctr	age>25 & age<=35	Female	White	Yes	after birth through age 3	after birth through age 3
336	Ctr	age>25 & age<=35	Female	White	Yes	None prior to 13h birthday	Age 6 through age 8
337	Ctr	age>25 & age<=35	Female	Black	Yes	None prior to 13h birthday	None prior to 13h birthday
338	Ctr	age>25 & age<=35	Male	Black	Yes	None prior to 13h birthday	Age 4 through age 5
339	Ctr	age>25 & age<=35	Female	White	Yes	At birth	after birth through age 3
340	Ctr	age>25 & age<=35	Female	Asian	No	None prior to 13h birthday	None prior to 13h birthday
341	Ctr	age>25 & age<=35	Female	Hispanic	Yes	None prior to 13h birthday	None prior to 13h birthday
342	Ctr	age>25 & age<=35	Female	Black	Yes	None prior to 13h birthday	None prior to 13h birthday
343	Ctr	age>25 & age<=35	Female	Black	Yes	None prior to 13h birthday	None prior to 13h birthday
344	Ctr	age>25 & age<=35	Female	Black	Yes	None prior to 13h birthday	Age 9 through age 12
345	Ctr	age>25 & age<=35	Male	Black	Yes	Age 6 through age 8	None prior to 13h birthday
346	Ctr	age>25 & age<=35	Female	White	Yes	None prior to 13h birthday	None prior to 13h birthday
347	Ctr	age>25 & age<=35	Female	Other	Yes	Age 9 through age 12	None prior to 13h birthday
348	Ctr	age>25 & age<=35	Female	Black	No	None prior to 13h birthday	None prior to 13h birthday
349	Ctr	age>25 & age<=35	Male	Black	Yes	None prior to 13h birthday	Age 6 through age 8
350	Ctr	age>25 & age<=35	Male	White	Yes	None prior to 13h birthday	Age 9 through age 12
351	Ctr	age>25 & age<=35	Female	White	Yes	Age 6 through age 8	At birth
352	Ctr	age>25 & age<=35	Male	Black	Yes	None prior to 13h birthday	None prior to 13h birthday
353	Ctr	age>25 & age<=35	Male	White	Yes	None prior to 13h birthday	At birth
354	Ctr	age>25 & age<=35	Female	White	No	Age 4 through age 5	Age 4 through age 5
355	Ctr	age>25 & age<=35	Female	White	Yes	Age 6 through age 8	Age 9 through age 12
356	Ctr	age>25 & age<=35	Female	White	Yes	None prior to 13h birthday	At birth
357	Ctr	age>25 & age<=35	Male	White	Yes	None prior to 13h birthday	None prior to 13h birthday
358	Ctr	age>25 & age<=35	Male	White	Yes	At birth	At birth
359	Ctr	age>25 & age<=35	Female	White	Yes	None prior to 13h birthday	None prior to 13h birthday
360	Ctr	age>25 & age<=35	Male	Asian	No	None prior to 13h birthday	None prior to 13h birthday
361	Ctr	age>25 & age<=35	Male	White	Yes	Age 6 through age 8	Age 4 through age 5
362	Ctr	age>25 & age<=35	Male	Black	Yes	None prior to 13h birthday	None prior to 13h birthday
363	Ctr	age>25 & age<=35	Female	White	Yes	None prior to 13h birthday	Age 6 through age 8
364	Ctr	age>25 & age<=35	Female	White	Yes	after birth through age 3	Age 4 through age 5
365	Ctr	age>25 & age<=35	Female	White	Yes	At birth	Age 6 through age 8
366	Ctr	age>25 & age<=35	Female	Black	Yes	None prior to 13h birthday	None prior to 13h birthday
367	Ctr	age>25 & age<=35	Male	White	Yes	At birth	Age 9 through age 12
368	Ctr	age>25 & age<=35	Female	Asian	Yes	None prior to 13h birthday	None prior to 13h birthday
369	Ctr	age>25 & age<=35	Female	White	Yes	At birth	None prior to 13h birthday
370	Ctr	age>25 & age<=35	Female	Black	No	Age 6 through age 8	Age 4 through age 5
371	Ctr	age>25 & age<=35	Male	Other	Yes	None prior to 13h birthday	Age 6 through age 8
372	Ctr	age>25 & age<=35	Female	White	Yes	None prior to 13h birthday	Age 4 through age 5
373	Ctr	age>25 & age<=35	Male	White	Yes	At birth	Age 6 through age 8
374	Ctr	age>25 & age<=35	Female	White	Yes	None prior to 13h birthday	At birth
375	Ctr	age>25 & age<=35	Male	Black	Yes	None prior to 13h birthday	None prior to 13h birthday
376	Ctr	age>25 & age<=35	Female	White	Yes	None prior to 13h birthday	At birth
377	Ctr	age>25 & age<=35	Female	Black	Yes	None prior to 13h birthday	At birth
378	Ctr	age>25 & age<=35	Female	Other	Yes	Age 4 through age 5	None prior to 13h birthday
379	Ctr	age>25 & age<=35	Female	Black	Yes	None prior to 13h birthday	Age 4 through age 5
380	Ctr	age>25 & age<=35	Male	Asian	Yes	None prior to 13h birthday	None prior to 13h birthday
381	Ctr	age>25 & age<=35	Male	Black	Yes	At birth	Age 9 through age 12
382	Ctr	age>25 & age<=35	Female	White	Yes	None prior to 13h birthday	At birth
383	Ctr	age>25 & age<=35	Female	White	Yes	None prior to 13h birthday	Age 6 through age 8
384	Ctr	age>25 & age<=35	Female	Black	Yes	At birth	At birth
385	Ctr	age>25 & age<=35	Female	Black	No	None prior to 13h birthday	None prior to 13h birthday
386	Ctr	age>25 & age<=35	Female	Black	Yes	Age 9 through age 12	At birth
387	Ctr	age>25 & age<=35	Female	Asian	No	None prior to 13h birthday	None prior to 13h birthday
388	Ctr	age>25 & age<=35	Female	White	Yes	At birth	Age 6 through age 8
389	Ctr	age>25 & age<=35	Female	Black	Yes	None prior to 13h birthday	None prior to 13h birthday
390	Ctr	age>25 & age<=35	Female	White	No	Age 9 through age 12	None prior to 13h birthday
391	Ctr	age>25 & age<=35	Female	White	Yes	None prior to 13h birthday	At birth
392	Ctr	age>25 & age<=35	Female	White	Yes	Age 4 through age 5	At birth
393	Ctr	age>25 & age<=35	Female	Black	Yes	None prior to 13h birthday	Age 6 through age 8
394	Ctr	age>25 & age<=35	Male	White	Yes	None prior to 13h birthday	Age 6 through age 8
395	Ctr	age>25 & age<=35	Female	Asian	Yes	None prior to 13h birthday	None prior to 13h birthday
396	Ctr	age>25 & age<=35	Female	Black	Yes	None prior to 13h birthday	None prior to 13h birthday
397	Ctr	age>25 & age<=35	Female	Asian	No	None prior to 13h birthday	None prior to 13h birthday
398	Ctr	age>25 & age<=35	Male	Asian	Yes	None prior to 13h birthday	None prior to 13h birthday
399	Ctr	age>25 & age<=35	Female	Black	Yes	after birth through age 3	Age 4 through age 5
400	Ctr	age>25 & age<=35	Female	Black	No	None prior to 13h birthday	after birth through age 3
401	Ctr	age>25 & age<=35	Female	Asian	Yes	None prior to 13h birthday	None prior to 13h birthday
402	Ctr	age>25 & age<=35	Female	Black	Yes	None prior to 13h birthday	At birth
403	Ctr	age>25 & age<=35	Male	White	Yes	At birth	At birth
404	Ctr	age>25 & age<=35	Female	Asian	Yes	None prior to 13h birthday	None prior to 13h birthday
405	Ctr	age>25 & age<=35	Female	Black	Yes	None prior to 13h birthday	Age 4 through age 5
406	Ctr	age>25 & age<=35	Male	Black	No	None prior to 13h birthday	Age 6 through age 8
407	Ctr	age>25 & age<=35	Male	Black	Yes	None prior to 13h birthday	None prior to 13h birthday
408	Ctr	age>25 & age<=35	Female	Black	Yes	None prior to 13h birthday	Age 9 through age 12
409	Ctr	age>25 & age<=35	Female	Black	Yes	None prior to 13h birthday	None prior to 13h birthday
410	Ctr	age>25 & age<=35	Female	Black	Yes	None prior to 13h birthday	after birth through age 3
411	Ctr	age>25 & age<=35	Female	Black	Yes	Age 4 through age 5	Age 6 through age 8
412	Ctr	age>25 & age<=35	Female	Asian	Yes	None prior to 13h birthday	None prior to 13h birthday
413	Ctr	age>25 & age<=35	Male	White	Yes	Age 6 through age 8	None prior to 13h birthday
414	Ctr	age>25 & age<=35	Female	White	Yes	At birth	At birth
415	Ctr	age>25 & age<=35	Female	White	Yes	At birth	At birth
416	Ctr	age>35 & age<=45	Male	White	Yes	Age 6 through age 8	Age 6 through age 8
417	Ctr	age>35 & age<=45	Male	Black	Yes	None prior to 13h birthday	Age 4 through age 5
418	Ctr	age>35 & age<=45	Female	Black	Yes	None prior to 13h birthday	Age 9 through age 12
419	Ctr	age>35 & age<=45	Male	White	Yes	At birth	At birth
420	Ctr	age>35 & age<=45	Male	Black	Yes	None prior to 13h birthday	Age 6 through age 8
421	Ctr	age>35 & age<=45	Female	Black	Yes	None prior to 13h birthday	None prior to 13h birthday
422	Ctr	age>35 & age<=45	Female	White	Yes	None prior to 13h birthday	Age 4 through age 5
423	Ctr	age>35 & age<=45	Male	White	Yes	None prior to 13h birthday	None prior to 13h birthday
424	Ctr	age>35 & age<=45	Male	White	Yes	None prior to 13h birthday	At birth
425	Ctr	age>35 & age<=45	Male	Black	Yes	None prior to 13h birthday	Age 4 through age 5
426	Ctr	age>35 & age<=45	Male	White	Yes	At birth	Age 6 through age 8
427	Ctr	age>35 & age<=45	Female	White	Yes	None prior to 13h birthday	Age 4 through age 5
428	Ctr	age>35 & age<=45	Male	White	No	None prior to 13h birthday	None prior to 13h birthday
429	Ctr	age>35 & age<=45	Female	White	Yes	None prior to 13h birthday	At birth
430	Ctr	age>35 & age<=45	Male	White	Yes	None prior to 13h birthday	None prior to 13h birthday
431	Ctr	age>35 & age<=45	Male	White	Yes	None prior to 13h birthday	Age 9 through age 12
432	Ctr	age>35 & age<=45	Female	White	Yes	None prior to 13h birthday	Age 9 through age 12
433	Ctr	age>35 & age<=45	Male	Black	Yes	None prior to 13h birthday	Age 4 through age 5
434	Ctr	age>35 & age<=45	Male	Black	Yes	None prior to 13h birthday	Age 9 through age 12
435	Ctr	age>35 & age<=45	Male	White	Yes	At birth	At birth
436	Ctr	age>35 & age<=45	Female	White	Yes	None prior to 13h birthday	None prior to 13h birthday
437	Ctr	age>35 & age<=45	Female	Black	Yes	None prior to 13h birthday	None prior to 13h birthday
438	Ctr	age>35 & age<=45	Female	White	Yes	None prior to 13h birthday	None prior to 13h birthday
439	Ctr	age>35 & age<=45	Female	White	Yes	At birth	At birth
440	Ctr	age>35 & age<=45	Female	White	Yes	None prior to 13h birthday	after birth through age 3
441	Ctr	age>35 & age<=45	Female	Black	Yes	Age 6 through age 8	Age 9 through age 12
442	Ctr	age>35 & age<=45	Male	Black	Yes	None prior to 13h birthday	Age 4 through age 5
443	Ctr	age>35 & age<=45	Female	Black	Yes	None prior to 13h birthday	Age 9 through age 12
444	Ctr	age>35 & age<=45	Female	White	Yes	None prior to 13h birthday	None prior to 13h birthday
445	Ctr	age>35 & age<=45	Male	White	Yes	Age 4 through age 5	None prior to 13h birthday
446	Ctr	age>35 & age<=45	Female	Black	Yes	None prior to 13h birthday	None prior to 13h birthday
447	Ctr	age>35 & age<=45	Female	White	Yes	Age 9 through age 12	None prior to 13h birthday
448	Ctr	age>35 & age<=45	Female	White	Yes	At birth	At birth
449	Ctr	age>35 & age<=45	Female	White	Yes	None prior to 13h birthday	At birth
450	Ctr	age>35 & age<=45	Male	Black	Yes	None prior to 13h birthday	Age 9 through age 12
451	Ctr	age>35 & age<=45	Female	White	Yes	None prior to 13h birthday	Age 9 through age 12
452	Ctr	age>35 & age<=45	Male	White	Yes	None prior to 13h birthday	None prior to 13h birthday
453	Ctr	age>35 & age<=45	Female	Black	Yes	None prior to 13h birthday	Age 4 through age 5
454	Ctr	age>35 & age<=45	Male	Black	Yes	None prior to 13h birthday	Age 6 through age 8
455	Ctr	age>35 & age<=45	Female	Black	Yes	None prior to 13h birthday	Age 6 through age 8
456	Ctr	age>35 & age<=45	Male	Black	Yes	None prior to 13h birthday	None prior to 13h birthday
457	Ctr	age>35 & age<=45	Female	White	Yes	At birth	None prior to 13h birthday
458	Ctr	age>35 & age<=45	Female	White	No	None prior to 13h birthday	None prior to 13h birthday
459	Ctr	age>35 & age<=45	Male	White	Yes	None prior to 13h birthday	Age 6 through age 8
460	Ctr	age>35 & age<=45	Male	Black	Yes	Age 9 through age 12	None prior to 13h birthday
461	Ctr	age>35 & age<=45	Male	White	Yes	None prior to 13h birthday	Age 9 through age 12
462	Ctr	age>35 & age<=45	Male	White	Yes	Age 4 through age 5	after birth through age 3
463	Ctr	age>35 & age<=45	Female	Black	Yes	None prior to 13h birthday	Age 9 through age 12
464	Ctr	age>35 & age<=45	Female	Black	Yes	Age 6 through age 8	Age 9 through age 12
465	Ctr	age>35 & age<=45	Female	Other	No	None prior to 13h birthday	None prior to 13h birthday
466	Ctr	age>35 & age<=45	Male	Black	Yes	None prior to 13h birthday	None prior to 13h birthday
467	Ctr	age>35 & age<=45	Female	Black	No	None prior to 13h birthday	None prior to 13h birthday
468	Ctr	age>35 & age<=45	Male	Black	Yes	Age 9 through age 12	None prior to 13h birthday
469	Ctr	age>35 & age<=45	Male	Black	Yes	None prior to 13h birthday	None prior to 13h birthday
470	Ctr	age>35 & age<=45	Female	Black	Yes	None prior to 13h birthday	Age 4 through age 5
471	Ctr	age>35 & age<=45	Male	White	Yes	None prior to 13h birthday	after birth through age 3
472	Ctr	age>35 & age<=45	Male	Black	Yes	None prior to 13h birthday	Age 6 through age 8
473	Ctr	age>35 & age<=45	Female	Black	Yes	None prior to 13h birthday	None prior to 13h birthday
474	Ctr	age>35 & age<=45	Female	Black	Yes	At birth	At birth
475	Ctr	age>35 & age<=45	Female	Black	Yes	None prior to 13h birthday	None prior to 13h birthday
476	Ctr	age>35 & age<=45	Female	Black	Yes	after birth through age 3	after birth through age 3
477	Ctr	age>35 & age<=45	Female	White	Yes	None prior to 13h birthday	None prior to 13h birthday
478	Ctr	age>35 & age<=45	Female	White	Yes	None prior to 13h birthday	None prior to 13h birthday
479	Ctr	age>35 & age<=45	Female	White	Yes	None prior to 13h birthday	Age 9 through age 12
480	Ctr	age>35 & age<=45	Male	Black	Yes	None prior to 13h birthday	Age 9 through age 12
481	Ctr	age>35 & age<=45	Male	White	Yes	None prior to 13h birthday	Age 9 through age 12
482	Ctr	age>35 & age<=45	Male	White	Yes	Age 6 through age 8	after birth through age 3
483	Ctr	age>35 & age<=45	Male	Black	Yes	None prior to 13h birthday	Age 6 through age 8
484	Ctr	age>35 & age<=45	Male	Black	Yes	None prior to 13h birthday	None prior to 13h birthday
485	Ctr	age>35 & age<=45	Male	Black	Yes	None prior to 13h birthday	after birth through age 3
486	Ctr	age>35 & age<=45	Female	Black	Yes	None prior to 13h birthday	Age 6 through age 8
487	Ctr	age>35 & age<=45	Male	Black	Yes	None prior to 13h birthday	None prior to 13h birthday
488	Ctr	age>45 & age<=55	Female	White	Yes	None prior to 13h birthday	Age 9 through age 12
489	Ctr	age>45 & age<=55	Male	White	Yes	after birth through age 3	after birth through age 3
490	Ctr	age>45 & age<=55	Male	Asian	No	None prior to 13h birthday	Age 4 through age 5
491	Ctr	age>45 & age<=55	Female	White	Yes	Age 9 through age 12	after birth through age 3
492	Ctr	age>45 & age<=55	Male	Black	Yes	None prior to 13h birthday	after birth through age 3
493	Ctr	age>45 & age<=55	Male	Black	Yes	None prior to 13h birthday	At birth
494	Ctr	age>45 & age<=55	Female	Black	Yes	Age 4 through age 5	Age 6 through age 8
495	Ctr	age>45 & age<=55	Female	White	Yes	Age 4 through age 5	At birth
496	Ctr	age>45 & age<=55	Female	Black	Yes	At birth	None prior to 13h birthday
497	Ctr	age>45 & age<=55	Female	White	Yes	after birth through age 3	Age 9 through age 12
498	Ctr	age>45 & age<=55	Female	White	Yes	None prior to 13h birthday	None prior to 13h birthday
499	Ctr	age>45 & age<=55	Female	White	Yes	None prior to 13h birthday	Age 6 through age 8
500	Ctr	age>45 & age<=55	Female	Black	Yes	None prior to 13h birthday	Age 4 through age 5
501	Ctr	age>45 & age<=55	Female	White	Yes	Age 6 through age 8	None prior to 13h birthday
502	Ctr	age>45 & age<=55	Female	White	Yes	At birth	Age 9 through age 12
503	Ctr	age>45 & age<=55	Male	White	Yes	None prior to 13h birthday	None prior to 13h birthday
504	Ctr	age>45 & age<=55	Female	White	Yes	None prior to 13h birthday	Age 9 through age 12
505	Ctr	age>45 & age<=55	Female	Black	Yes	None prior to 13h birthday	Age 9 through age 12
506	Ctr	age>45 & age<=55	Female	White	Yes	None prior to 13h birthday	Age 6 through age 8
507	Ctr	age>45 & age<=55	Female	White	Yes	None prior to 13h birthday	Age 9 through age 12
508	Ctr	age>45 & age<=55	Male	Black	Yes	Age 9 through age 12	Age 6 through age 8
509	Ctr	age>45 & age<=55	Female	Black	Yes	None prior to 13h birthday	Age 4 through age 5
510	Ctr	age>45 & age<=55	Male	White	Yes	None prior to 13h birthday	Age 4 through age 5
511	Ctr	age>45 & age<=55	Female	White	Yes	None prior to 13h birthday	Age 9 through age 12
512	Ctr	age>45 & age<=55	Male	Black	Yes	Age 9 through age 12	Age 4 through age 5
513	Ctr	age>45 & age<=55	Female	White	Yes	None prior to 13h birthday	Age 6 through age 8
514	Ctr	age>45 & age<=55	Female	Black	Yes	None prior to 13h birthday	None prior to 13h birthday
515	Ctr	age>45 & age<=55	Female	White	Yes	Age 6 through age 8	Age 6 through age 8
516	Ctr	age>45 & age<=55	Female	Black	Yes	None prior to 13h birthday	Age 9 through age 12
517	Ctr	age>45 & age<=55	Male	Black	Yes	None prior to 13h birthday	None prior to 13h birthday
518	Ctr	age>45 & age<=55	Female	White	Yes	None prior to 13h birthday	None prior to 13h birthday
519	Ctr	age>45 & age<=55	Male	White	No	None prior to 13h birthday	At birth
520	Ctr	age>45 & age<=55	Male	White	Yes	At birth	Age 6 through age 8
521	Ctr	age>45 & age<=55	Male	Black	Yes	None prior to 13h birthday	None prior to 13h birthday
522	Ctr	age>45 & age<=55	Male	White	Yes	At birth	None prior to 13h birthday
523	Ctr	age>45 & age<=55	Male	Black	Yes	None prior to 13h birthday	after birth through age 3
524	Ctr	age>45 & age<=55	Female	White	Yes	Age 9 through age 12	At birth
525	Ctr	age>45 & age<=55	Female	White	Yes	None prior to 13h birthday	Age 6 through age 8
526	Ctr	age>45 & age<=55	Female	White	No	None prior to 13h birthday	None prior to 13h birthday
527	Ctr	age>45 & age<=55	Female	White	Yes	None prior to 13h birthday	Age 4 through age 5
528	Ctr	age>45 & age<=55	Female	White	Yes	Age 6 through age 8	after birth through age 3
529	Ctr	age>45 & age<=55	Male	White	Yes	At birth	At birth
530	Ctr	age>45 & age<=55	Male	White	Yes	None prior to 13h birthday	At birth
531	Ctr	age>45 & age<=55	Female	White	Yes	None prior to 13h birthday	Age 6 through age 8
532	Ctr	age>45 & age<=55	Female	White	Yes	Age 4 through age 5	Age 4 through age 5
533	Ctr	age>45 & age<=55	Male	White	Yes	None prior to 13h birthday	None prior to 13h birthday
534	Ctr	age>45 & age<=55	Female	White	Yes	None prior to 13h birthday	None prior to 13h birthday
535	Ctr	age>45 & age<=55	Male	Black	Yes	None prior to 13h birthday	Age 6 through age 8
536	Ctr	age>45 & age<=55	Female	Black	Yes	None prior to 13h birthday	Age 9 through age 12
537	Ctr	age>45 & age<=55	Female	Asian	No	None prior to 13h birthday	None prior to 13h birthday
538	Ctr	age>45 & age<=55	Female	White	Yes	Age 4 through age 5	At birth
539	Ctr	age>45 & age<=55	Male	White	Yes	None prior to 13h birthday	Age 4 through age 5
540	Ctr	age>45 & age<=55	Male	White	Yes	Age 6 through age 8	Age 4 through age 5
541	Ctr	age>45 & age<=55	Female	Black	Yes	None prior to 13h birthday	Age 6 through age 8
542	Ctr	age>45 & age<=55	Female	White	Yes	None prior to 13h birthday	None prior to 13h birthday
543	Ctr	age>45 & age<=55	Male	Black	Yes	None prior to 13h birthday	Age 4 through age 5
544	Ctr	age>45 & age<=55	Female	White	Yes	None prior to 13h birthday	after birth through age 3
545	Ctr	age>45 & age<=55	Female	White	Yes	Age 9 through age 12	None prior to 13h birthday
546	Ctr	age>45 & age<=55	Female	Black	Yes	None prior to 13h birthday	Age 9 through age 12
547	Ctr	age>45 & age<=55	Female	White	No	At birth	None prior to 13h birthday
548	Ctr	age>45 & age<=55	Female	White	No	None prior to 13h birthday	Age 6 through age 8
549	Ctr	age>45 & age<=55	Male	White	Yes	None prior to 13h birthday	Age 6 through age 8
550	Ctr	age>45 & age<=55	Male	White	Yes	Age 4 through age 5	Age 6 through age 8
551	Ctr	age>45 & age<=55	Female	White	Yes	None prior to 13h birthday	Age 9 through age 12
552	Ctr	age>55	Female	Black	Yes	None prior to 13h birthday	Age 9 through age 12
553	Ctr	age>55	Female	Black	Yes	None prior to 13h birthday	None prior to 13h birthday
554	Ctr	age>55	Female	White	Yes	None prior to 13h birthday	At birth
555	Ctr	age>55	Female	Black	Yes	Age 6 through age 8	Age 9 through age 12
556	Ctr	age>55	Female	White	Yes	None prior to 13h birthday	At birth
557	Ctr	age>55	Male	White	Yes	None prior to 13h birthday	Age 9 through age 12
558	Ctr	age>55	Female	White	Yes	None prior to 13h birthday	None prior to 13h birthday
559	Ctr	age>55	Female	White	Yes	None prior to 13h birthday	None prior to 13h birthday
560	Ctr	age>55	Male	Black	Yes	None prior to 13h birthday	None prior to 13h birthday
561	Ctr	age>55	Female	White	Yes	None prior to 13h birthday	Age 4 through age 5
562	Ctr	age>55	Female	White	Yes	None prior to 13h birthday	Age 6 through age 8
563	Ctr	age>55	Female	White	Yes	None prior to 13h birthday	Age 9 through age 12
564	Ctr	age>55	Female	Black	Yes	None prior to 13h birthday	Age 6 through age 8
565	Ctr	age>55	Female	White	Yes	None prior to 13h birthday	after birth through age 3
566	Ctr	age>55	Female	White	Yes	None prior to 13h birthday	None prior to 13h birthday
567	Ctr	age>55	Male	White	Yes	None prior to 13h birthday	after birth through age 3
568	Ctr	age>55	Female	White	Yes	None prior to 13h birthday	Age 9 through age 12
569	Ctr	age>55	Female	White	Yes	None prior to 13h birthday	At birth
570	Ctr	age>55	Female	White	Yes	None prior to 13h birthday	None prior to 13h birthday
571	Ctr	age>55	Male	White	Yes	None prior to 13h birthday	None prior to 13h birthday
572	Ctr	age>55	Female	White	Yes	None prior to 13h birthday	after birth through age 3
573	Ctr	age>55	Male	White	Yes	None prior to 13h birthday	None prior to 13h birthday
574	Ctr	age>55	Female	White	Yes	None prior to 13h birthday	At birth
575	Ctr	age>55	Male	White	Yes	None prior to 13h birthday	None prior to 13h birthday
576	Ctr	age>55	Male	Black	Yes	None prior to 13h birthday	Age 6 through age 8
577	Ctr	age>55	Female	White	Yes	None prior to 13h birthday	None prior to 13h birthday
578	Ctr	age>55	Female	White	Yes	None prior to 13h birthday	Age 6 through age 8
579	Ctr	age>55	Female	White	Yes	None prior to 13h birthday	At birth
580	Ctr	age>55	Male	Black	Yes	None prior to 13h birthday	At birth
581	Ctr	age>55	Male	White	Yes	None prior to 13h birthday	Age 9 through age 12
582	Ctr	age>55	Female	White	Yes	Age 9 through age 12	Age 9 through age 12
583	Ctr	age>55	Male	Black	Yes	Age 6 through age 8	Age 6 through age 8
584	Ctr	age>55	Female	White	Yes	None prior to 13h birthday	Age 4 through age 5
585	Ctr	age>55	Female	White	Yes	Age 4 through age 5	Age 4 through age 5
586	Ctr	age>55	Female	White	Yes	None prior to 13h birthday	None prior to 13h birthday
587	Ctr	age>55	Male	White	Yes	None prior to 13h birthday	after birth through age 3
588	Ctr	age>55	Female	White	Yes	None prior to 13h birthday	None prior to 13h birthday
589	Ctr	age>55	Female	White	Yes	At birth	At birth
590	Ctr	age>55	Female	Black	Yes	None prior to 13h birthday	Age 9 through age 12
591	Ctr	age>55	Female	White	Yes	None prior to 13h birthday	None prior to 13h birthday
592	Ctr	age>55	Female	White	Yes	Age 4 through age 5	Age 9 through age 12
593	Ctr	age>55	Female	Black	Yes	At birth	At birth
594	Ctr	age>55	Female	Black	Yes	None prior to 13h birthday	None prior to 13h birthday
595	Scz	age<=25	Male	Black	Yes	Age 9 through age 12	Age 6 through age 8
596	Scz	age<=25	Male	Black	Yes	Age 9 through age 12	None prior to 13h birthday
597	Scz	age<=25	Female	White	Yes	None prior to 13h birthday	None prior to 13h birthday
598	Scz	age<=25	Male	White	Yes	None prior to 13h birthday	None prior to 13h birthday
599	Scz	age<=25	Female	Black	Yes	None prior to 13h birthday	None prior to 13h birthday
600	Scz	age<=25	Male	White	Yes	At birth	Age 6 through age 8
601	Scz	age<=25	Male	White	Yes	None prior to 13h birthday	At birth
602	Scz	age<=25	Male	White	Yes	At birth	At birth
603	Scz	age<=25	Male	Black	No	None prior to 13h birthday	Age 4 through age 5
604	Scz	age<=25	Male	White	Yes	At birth	None prior to 13h birthday
605	Scz	age<=25	Male	Black	Yes	None prior to 13h birthday	None prior to 13h birthday
606	Scz	age<=25	Male	Black	Yes	At birth	Age 6 through age 8
607	Scz	age<=25	Male	White	Yes	None prior to 13h birthday	At birth
608	Scz	age<=25	Male	Black	Yes	None prior to 13h birthday	None prior to 13h birthday
609	Scz	age<=25	Male	Black	Yes	None prior to 13h birthday	None prior to 13h birthday
610	Scz	age<=25	Female	Black	Yes	Age 9 through age 12	Age 9 through age 12
611	Scz	age<=25	Male	Black	Yes	None prior to 13h birthday	None prior to 13h birthday
612	Scz	age<=25	Male	Black	Yes	Age 6 through age 8	Age 9 through age 12
613	Scz	age<=25	Male	Black	Yes	None prior to 13h birthday	Age 4 through age 5
614	Scz	age<=25	Male	White	Yes	after birth through age 3	after birth through age 3
615	Scz	age<=25	Male	Black	Yes	None prior to 13h birthday	None prior to 13h birthday
616	Scz	age<=25	Male	Black	Yes	None prior to 13h birthday	None prior to 13h birthday
617	Scz	age<=25	Male	Black	Yes	None prior to 13h birthday	None prior to 13h birthday
618	Scz	age<=25	Male	Black	Yes	None prior to 13h birthday	Age 6 through age 8
619	Scz	age<=25	Male	Black	Yes	None prior to 13h birthday	None prior to 13h birthday
620	Scz	age<=25	Female	White	Yes	None prior to 13h birthday	None prior to 13h birthday
621	Scz	age<=25	Female	Black	Yes	None prior to 13h birthday	None prior to 13h birthday
622	Scz	age<=25	Male	Black	Yes	Age 6 through age 8	Age 4 through age 5
623	Scz	age<=25	Male	White	Yes	None prior to 13h birthday	Age 4 through age 5
624	Scz	age<=25	Male	Black	Yes	None prior to 13h birthday	None prior to 13h birthday
625	Scz	age<=25	Male	Black	Yes	None prior to 13h birthday	Age 4 through age 5
626	Scz	age<=25	Male	White	Yes	None prior to 13h birthday	Age 6 through age 8
627	Scz	age<=25	Female	Black	Yes	None prior to 13h birthday	None prior to 13h birthday
628	Scz	age<=25	Male	Black	Yes	None prior to 13h birthday	None prior to 13h birthday
629	Scz	age<=25	Female	Black	Yes	None prior to 13h birthday	Age 4 through age 5
630	Scz	age<=25	Female	Black	Yes	At birth	At birth
631	Scz	age<=25	Female	White	Yes	None prior to 13h birthday	None prior to 13h birthday
632	Scz	age<=25	Male	Black	Yes	None prior to 13h birthday	Age 4 through age 5
633	Scz	age<=25	Male	Black	Yes	Age 4 through age 5	Age 6 through age 8
634	Scz	age<=25	Female	Other	Yes	At birth	Age 4 through age 5
635	Scz	age<=25	Male	Black	Yes	None prior to 13h birthday	Age 9 through age 12
636	Scz	age<=25	Female	Black	Yes	Age 9 through age 12	Age 9 through age 12
637	Scz	age<=25	Male	Black	Yes	None prior to 13h birthday	None prior to 13h birthday
638	Scz	age<=25	Male	White	Yes	None prior to 13h birthday	At birth
639	Scz	age<=25	Male	Other	No	Age 6 through age 8	None prior to 13h birthday
640	Scz	age<=25	Female	Black	Yes	None prior to 13h birthday	None prior to 13h birthday
641	Scz	age<=25	Female	White	Yes	Age 4 through age 5	Age 4 through age 5
642	Scz	age<=25	Male	White	Yes	At birth	None prior to 13h birthday
643	Scz	age<=25	Male	White	Yes	At birth	None prior to 13h birthday
644	Scz	age<=25	Female	Black	No	None prior to 13h birthday	At birth
645	Scz	age<=25	Male	White	Yes	None prior to 13h birthday	None prior to 13h birthday
646	Scz	age<=25	Male	Black	No	None prior to 13h birthday	after birth through age 3
647	Scz	age<=25	Male	White	Yes	Age 4 through age 5	None prior to 13h birthday
648	Scz	age<=25	Female	Black	Yes	Age 9 through age 12	Age 9 through age 12
649	Scz	age<=25	Male	Black	Yes	None prior to 13h birthday	Age 9 through age 12
650	Scz	age<=25	Male	White	Yes	Age 6 through age 8	after birth through age 3
651	Scz	age<=25	Male	Black	Yes	Age 9 through age 12	after birth through age 3
652	Scz	age<=25	Male	White	Yes	after birth through age 3	Age 6 through age 8
653	Scz	age<=25	Male	Black	Yes	Age 6 through age 8	None prior to 13h birthday
654	Scz	age<=25	Female	Black	Yes	None prior to 13h birthday	None prior to 13h birthday
655	Scz	age<=25	Male	Black	Yes	None prior to 13h birthday	Age 9 through age 12
656	Scz	age<=25	Male	Black	Yes	None prior to 13h birthday	None prior to 13h birthday
657	Scz	age<=25	Male	Black	Yes	None prior to 13h birthday	None prior to 13h birthday
658	Scz	age<=25	Male	White	Yes	At birth	At birth
659	Scz	age<=25	Male	Hispanic	No	None prior to 13h birthday	None prior to 13h birthday
660	Scz	age<=25	Male	White	Yes	Age 6 through age 8	None prior to 13h birthday
661	Scz	age<=25	Male	White	Yes	Age 4 through age 5	Age 4 through age 5
662	Scz	age<=25	Male	White	Yes	At birth	Age 6 through age 8
663	Scz	age<=25	Male	White	Yes	None prior to 13h birthday	None prior to 13h birthday
664	Scz	age<=25	Male	Black	Yes	Age 4 through age 5	None prior to 13h birthday
665	Scz	age<=25	Male	White	Yes	None prior to 13h birthday	Age 9 through age 12
666	Scz	age<=25	Male	White	Yes	At birth	At birth
667	Scz	age<=25	Male	Black	Yes	None prior to 13h birthday	None prior to 13h birthday
668	Scz	age<=25	Male	White	Yes	At birth	Age 4 through age 5
669	Scz	age<=25	Female	Asian	No	Age 9 through age 12	Age 9 through age 12
670	Scz	age<=25	Male	White	No	Age 6 through age 8	Age 9 through age 12
671	Scz	age<=25	Male	Black	Yes	Age 9 through age 12	after birth through age 3
672	Scz	age<=25	Male	Black	Yes	Age 9 through age 12	Age 9 through age 12
673	Scz	age<=25	Female	Black	Yes	None prior to 13h birthday	Age 9 through age 12
674	Scz	age<=25	Male	White	Yes	At birth	At birth
675	Scz	age<=25	Male	White	Yes	None prior to 13h birthday	At birth
676	Scz	age<=25	Female	Black	Yes	At birth	Age 4 through age 5
677	Scz	age<=25	Male	Black	Yes	None prior to 13h birthday	None prior to 13h birthday
678	Scz	age<=25	Male	White	Yes	None prior to 13h birthday	Age 6 through age 8
679	Scz	age<=25	Male	Black	Yes	None prior to 13h birthday	None prior to 13h birthday
680	Scz	age<=25	Male	Black	Yes	None prior to 13h birthday	None prior to 13h birthday
681	Scz	age<=25	Male	White	Yes	None prior to 13h birthday	Age 6 through age 8
682	Scz	age<=25	Male	Black	Yes	None prior to 13h birthday	None prior to 13h birthday
683	Scz	age<=25	Male	Asian	Yes	None prior to 13h birthday	None prior to 13h birthday
684	Scz	age<=25	Male	White	Yes	None prior to 13h birthday	Age 6 through age 8
685	Scz	age<=25	Male	Black	Yes	At birth	Age 9 through age 12
686	Scz	age<=25	Male	Black	Yes	Age 9 through age 12	None prior to 13h birthday
687	Scz	age<=25	Male	White	Yes	None prior to 13h birthday	None prior to 13h birthday
688	Scz	age<=25	Male	Black	No	None prior to 13h birthday	None prior to 13h birthday
689	Scz	age>25 & age<=35	Male	Black	Yes	Age 6 through age 8	Age 6 through age 8
690	Scz	age>25 & age<=35	Male	White	Yes	At birth	None prior to 13h birthday
691	Scz	age>25 & age<=35	Male	Black	Yes	None prior to 13h birthday	None prior to 13h birthday
692	Scz	age>25 & age<=35	Male	Black	Yes	None prior to 13h birthday	None prior to 13h birthday
693	Scz	age>25 & age<=35	Male	Black	Yes	Age 9 through age 12	Age 4 through age 5
694	Scz	age>25 & age<=35	Male	White	Yes	Age 6 through age 8	Age 6 through age 8
695	Scz	age>25 & age<=35	Female	White	Yes	None prior to 13h birthday	Age 6 through age 8
696	Scz	age>25 & age<=35	Female	Black	Yes	None prior to 13h birthday	None prior to 13h birthday
697	Scz	age>25 & age<=35	Male	Asian	Yes	None prior to 13h birthday	None prior to 13h birthday
698	Scz	age>25 & age<=35	Female	Black	Yes	Age 6 through age 8	None prior to 13h birthday
699	Scz	age>25 & age<=35	Female	Black	Yes	None prior to 13h birthday	None prior to 13h birthday
700	Scz	age>25 & age<=35	Male	Hispanic	Yes	None prior to 13h birthday	Age 6 through age 8
701	Scz	age>25 & age<=35	Female	White	Yes	Age 9 through age 12	At birth
702	Scz	age>25 & age<=35	Male	Black	Yes	Age 6 through age 8	None prior to 13h birthday
703	Scz	age>25 & age<=35	Male	Black	Yes	None prior to 13h birthday	None prior to 13h birthday
704	Scz	age>25 & age<=35	Female	Black	Yes	None prior to 13h birthday	None prior to 13h birthday
705	Scz	age>25 & age<=35	Female	White	Yes	None prior to 13h birthday	None prior to 13h birthday
706	Scz	age>25 & age<=35	Male	Black	Yes	None prior to 13h birthday	None prior to 13h birthday
707	Scz	age>25 & age<=35	Male	Black	Yes	Age 6 through age 8	Age 6 through age 8
708	Scz	age>25 & age<=35	Male	White	Yes	None prior to 13h birthday	At birth
709	Scz	age>25 & age<=35	Male	Black	Yes	None prior to 13h birthday	At birth
710	Scz	age>25 & age<=35	Male	Black	Yes	None prior to 13h birthday	None prior to 13h birthday
711	Scz	age>25 & age<=35	Female	White	Yes	Age 6 through age 8	after birth through age 3
712	Scz	age>25 & age<=35	Male	White	Yes	None prior to 13h birthday	Age 4 through age 5
713	Scz	age>25 & age<=35	Male	White	Yes	Age 4 through age 5	after birth through age 3
714	Scz	age>25 & age<=35	Female	White	Yes	None prior to 13h birthday	None prior to 13h birthday
715	Scz	age>25 & age<=35	Male	Black	Yes	None prior to 13h birthday	None prior to 13h birthday
716	Scz	age>25 & age<=35	Female	Black	Yes	None prior to 13h birthday	Age 6 through age 8
717	Scz	age>25 & age<=35	Male	White	Yes	None prior to 13h birthday	None prior to 13h birthday
718	Scz	age>25 & age<=35	Male	White	Yes	None prior to 13h birthday	Age 9 through age 12
719	Scz	age>25 & age<=35	Male	Black	Yes	None prior to 13h birthday	None prior to 13h birthday
720	Scz	age>25 & age<=35	Male	Black	Yes	None prior to 13h birthday	None prior to 13h birthday
721	Scz	age>25 & age<=35	Male	Black	Yes	None prior to 13h birthday	Age 6 through age 8
722	Scz	age>25 & age<=35	Female	Black	Yes	after birth through age 3	Age 9 through age 12
723	Scz	age>25 & age<=35	Male	Black	Yes	Age 9 through age 12	Age 6 through age 8
724	Scz	age>25 & age<=35	Male	White	Yes	None prior to 13h birthday	Age 4 through age 5
725	Scz	age>25 & age<=35	Male	Black	Yes	None prior to 13h birthday	None prior to 13h birthday
726	Scz	age>25 & age<=35	Female	White	Yes	Age 4 through age 5	At birth
727	Scz	age>25 & age<=35	Male	Black	Yes	Age 6 through age 8	Age 6 through age 8
728	Scz	age>25 & age<=35	Male	White	Yes	None prior to 13h birthday	Age 4 through age 5
729	Scz	age>25 & age<=35	Male	Black	Yes	None prior to 13h birthday	None prior to 13h birthday
730	Scz	age>25 & age<=35	Male	Black	Yes	None prior to 13h birthday	None prior to 13h birthday
731	Scz	age>25 & age<=35	Female	White	Yes	Age 4 through age 5	None prior to 13h birthday
732	Scz	age>25 & age<=35	Male	Black	Yes	Age 6 through age 8	Age 4 through age 5
733	Scz	age>25 & age<=35	Male	White	Yes	At birth	At birth
734	Scz	age>25 & age<=35	Male	White	No	None prior to 13h birthday	None prior to 13h birthday
735	Scz	age>25 & age<=35	Male	Black	Yes	Age 9 through age 12	None prior to 13h birthday
736	Scz	age>25 & age<=35	Male	Black	Yes	None prior to 13h birthday	None prior to 13h birthday
737	Scz	age>25 & age<=35	Female	Black	Yes	None prior to 13h birthday	None prior to 13h birthday
738	Scz	age>25 & age<=35	Female	Other	Yes	None prior to 13h birthday	None prior to 13h birthday
739	Scz	age>25 & age<=35	Male	Black	Yes	None prior to 13h birthday	Age 6 through age 8
740	Scz	age>25 & age<=35	Male	Black	Yes	Age 9 through age 12	None prior to 13h birthday
741	Scz	age>25 & age<=35	Male	Black	Yes	None prior to 13h birthday	None prior to 13h birthday
742	Scz	age>25 & age<=35	Male	Black	Yes	None prior to 13h birthday	Age 6 through age 8
743	Scz	age>25 & age<=35	Male	Black	Yes	after birth through age 3	after birth through age 3
744	Scz	age>25 & age<=35	Male	Asian	No	Age 4 through age 5	None prior to 13h birthday
745	Scz	age>25 & age<=35	Male	White	No	At birth	None prior to 13h birthday
746	Scz	age>25 & age<=35	Male	White	Yes	None prior to 13h birthday	None prior to 13h birthday
747	Scz	age>25 & age<=35	Female	White	Yes	Age 6 through age 8	None prior to 13h birthday
748	Scz	age>25 & age<=35	Female	Black	Yes	None prior to 13h birthday	None prior to 13h birthday
749	Scz	age>25 & age<=35	Male	Black	Yes	Age 9 through age 12	None prior to 13h birthday
750	Scz	age>25 & age<=35	Male	White	Yes	None prior to 13h birthday	At birth
751	Scz	age>25 & age<=35	Male	White	Yes	Age 9 through age 12	Age 9 through age 12
752	Scz	age>25 & age<=35	Male	Black	Yes	Age 9 through age 12	None prior to 13h birthday
753	Scz	age>25 & age<=35	Male	White	Yes	None prior to 13h birthday	None prior to 13h birthday
754	Scz	age>25 & age<=35	Male	Black	Yes	None prior to 13h birthday	Age 6 through age 8
755	Scz	age>25 & age<=35	Female	White	Yes	At birth	Age 6 through age 8
756	Scz	age>25 & age<=35	Male	White	Yes	None prior to 13h birthday	None prior to 13h birthday
757	Scz	age>25 & age<=35	Male	Black	Yes	Age 9 through age 12	Age 4 through age 5
758	Scz	age>25 & age<=35	Male	Black	Yes	None prior to 13h birthday	None prior to 13h birthday
759	Scz	age>25 & age<=35	Female	White	Yes	Age 4 through age 5	Age 4 through age 5
760	Scz	age>25 & age<=35	Male	Black	Yes	None prior to 13h birthday	Age 6 through age 8
761	Scz	age>25 & age<=35	Female	Black	No	None prior to 13h birthday	None prior to 13h birthday
762	Scz	age>25 & age<=35	Male	Black	Yes	None prior to 13h birthday	None prior to 13h birthday
763	Scz	age>25 & age<=35	Female	Black	Yes	None prior to 13h birthday	None prior to 13h birthday
764	Scz	age>25 & age<=35	Male	Black	Yes	At birth	None prior to 13h birthday
765	Scz	age>25 & age<=35	Male	Hispanic	Yes	None prior to 13h birthday	None prior to 13h birthday
766	Scz	age>25 & age<=35	Female	Black	Yes	None prior to 13h birthday	None prior to 13h birthday
767	Scz	age>25 & age<=35	Male	Black	Yes	Age 6 through age 8	None prior to 13h birthday
768	Scz	age>25 & age<=35	Male	White	Yes	Age 6 through age 8	Age 6 through age 8
769	Scz	age>25 & age<=35	Male	Black	Yes	Age 9 through age 12	Age 6 through age 8
770	Scz	age>25 & age<=35	Male	White	Yes	None prior to 13h birthday	Age 9 through age 12
771	Scz	age>25 & age<=35	Male	White	Yes	None prior to 13h birthday	Age 6 through age 8
772	Scz	age>25 & age<=35	Female	White	Yes	At birth	None prior to 13h birthday
773	Scz	age>25 & age<=35	Female	White	Yes	Age 6 through age 8	None prior to 13h birthday
774	Scz	age>25 & age<=35	Female	Black	Yes	None prior to 13h birthday	None prior to 13h birthday
775	Scz	age>25 & age<=35	Female	White	Yes	At birth	At birth
776	Scz	age>25 & age<=35	Male	White	Yes	At birth	Age 4 through age 5
777	Scz	age>25 & age<=35	Male	White	Yes	Age 9 through age 12	Age 9 through age 12
778	Scz	age>25 & age<=35	Female	Black	Yes	None prior to 13h birthday	Age 4 through age 5
779	Scz	age>25 & age<=35	Male	White	Yes	None prior to 13h birthday	None prior to 13h birthday
780	Scz	age>25 & age<=35	Male	Hispanic	No	Age 6 through age 8	None prior to 13h birthday
781	Scz	age>25 & age<=35	Male	Black	Yes	None prior to 13h birthday	None prior to 13h birthday
782	Scz	age>25 & age<=35	Female	White	Yes	At birth	At birth
783	Scz	age>25 & age<=35	Male	White	Yes	None prior to 13h birthday	None prior to 13h birthday
784	Scz	age>25 & age<=35	Male	Black	Yes	None prior to 13h birthday	None prior to 13h birthday
785	Scz	age>25 & age<=35	Male	White	Yes	Age 4 through age 5	Age 9 through age 12
786	Scz	age>25 & age<=35	Female	White	No	None prior to 13h birthday	Age 4 through age 5
787	Scz	age>25 & age<=35	Male	White	Yes	Age 9 through age 12	Age 6 through age 8
788	Scz	age>25 & age<=35	Male	White	Yes	None prior to 13h birthday	Age 4 through age 5
789	Scz	age>35 & age<=45	Female	White	Yes	At birth	Age 6 through age 8
790	Scz	age>35 & age<=45	Female	Black	Yes	None prior to 13h birthday	None prior to 13h birthday
791	Scz	age>35 & age<=45	Female	Black	Yes	None prior to 13h birthday	Age 9 through age 12
792	Scz	age>35 & age<=45	Male	Black	Yes	Age 4 through age 5	Age 9 through age 12
793	Scz	age>35 & age<=45	Female	White	No	None prior to 13h birthday	Age 4 through age 5
794	Scz	age>35 & age<=45	Female	White	Yes	At birth	At birth
795	Scz	age>35 & age<=45	Male	White	Yes	None prior to 13h birthday	None prior to 13h birthday
796	Scz	age>35 & age<=45	Female	Black	Yes	Age 6 through age 8	Age 9 through age 12
797	Scz	age>35 & age<=45	Male	Black	Yes	None prior to 13h birthday	Age 9 through age 12
798	Scz	age>35 & age<=45	Male	Black	Yes	None prior to 13h birthday	Age 9 through age 12
799	Scz	age>35 & age<=45	Female	Black	Yes	None prior to 13h birthday	Age 6 through age 8
800	Scz	age>35 & age<=45	Male	White	Yes	None prior to 13h birthday	Age 6 through age 8
801	Scz	age>35 & age<=45	Female	White	Yes	None prior to 13h birthday	None prior to 13h birthday
802	Scz	age>35 & age<=45	Male	Black	Yes	None prior to 13h birthday	None prior to 13h birthday
803	Scz	age>35 & age<=45	Male	Black	Yes	None prior to 13h birthday	Age 9 through age 12
804	Scz	age>35 & age<=45	Male	Black	Yes	None prior to 13h birthday	None prior to 13h birthday
805	Scz	age>35 & age<=45	Male	Black	Yes	None prior to 13h birthday	Age 4 through age 5
806	Scz	age>35 & age<=45	Female	Black	Yes	None prior to 13h birthday	Age 6 through age 8
807	Scz	age>35 & age<=45	Male	White	Yes	Age 6 through age 8	None prior to 13h birthday
808	Scz	age>35 & age<=45	Female	White	Yes	None prior to 13h birthday	None prior to 13h birthday
809	Scz	age>35 & age<=45	Male	Black	Yes	None prior to 13h birthday	Age 9 through age 12
810	Scz	age>35 & age<=45	Male	White	Yes	At birth	None prior to 13h birthday
811	Scz	age>35 & age<=45	Male	Black	Yes	None prior to 13h birthday	Age 9 through age 12
812	Scz	age>35 & age<=45	Female	Black	Yes	None prior to 13h birthday	Age 9 through age 12
813	Scz	age>35 & age<=45	Male	White	No	Age 9 through age 12	Age 6 through age 8
814	Scz	age>35 & age<=45	Male	Black	Yes	None prior to 13h birthday	Age 9 through age 12
815	Scz	age>35 & age<=45	Male	Black	Yes	None prior to 13h birthday	None prior to 13h birthday
816	Scz	age>35 & age<=45	Male	Black	No	None prior to 13h birthday	None prior to 13h birthday
817	Scz	age>35 & age<=45	Female	Black	Yes	Age 9 through age 12	Age 6 through age 8
818	Scz	age>35 & age<=45	Female	Black	No	Age 6 through age 8	Age 6 through age 8
819	Scz	age>35 & age<=45	Male	White	Yes	None prior to 13h birthday	Age 6 through age 8
820	Scz	age>35 & age<=45	Female	Black	Yes	None prior to 13h birthday	Age 9 through age 12
821	Scz	age>35 & age<=45	Male	White	Yes	None prior to 13h birthday	after birth through age 3
822	Scz	age>35 & age<=45	Female	Black	Yes	None prior to 13h birthday	None prior to 13h birthday
823	Scz	age>35 & age<=45	Male	Black	Yes	None prior to 13h birthday	None prior to 13h birthday
824	Scz	age>35 & age<=45	Male	White	Yes	None prior to 13h birthday	None prior to 13h birthday
825	Scz	age>35 & age<=45	Female	White	Yes	None prior to 13h birthday	None prior to 13h birthday
826	Scz	age>35 & age<=45	Female	Black	Yes	after birth through age 3	None prior to 13h birthday
827	Scz	age>35 & age<=45	Female	White	Yes	None prior to 13h birthday	Age 9 through age 12
828	Scz	age>35 & age<=45	Female	Black	Yes	None prior to 13h birthday	None prior to 13h birthday
829	Scz	age>35 & age<=45	Female	Black	Yes	None prior to 13h birthday	None prior to 13h birthday
830	Scz	age>35 & age<=45	Female	Black	Yes	None prior to 13h birthday	Age 9 through age 12
831	Scz	age>35 & age<=45	Male	White	Yes	None prior to 13h birthday	None prior to 13h birthday
832	Scz	age>35 & age<=45	Male	Black	Yes	Age 4 through age 5	Age 9 through age 12
833	Scz	age>35 & age<=45	Male	White	Yes	At birth	Age 4 through age 5
834	Scz	age>35 & age<=45	Male	Black	Yes	None prior to 13h birthday	Age 9 through age 12
835	Scz	age>35 & age<=45	Male	Black	Yes	None prior to 13h birthday	None prior to 13h birthday
836	Scz	age>35 & age<=45	Female	Black	Yes	None prior to 13h birthday	None prior to 13h birthday
837	Scz	age>35 & age<=45	Female	White	Yes	Age 9 through age 12	Age 9 through age 12
838	Scz	age>35 & age<=45	Male	White	Yes	None prior to 13h birthday	after birth through age 3
839	Scz	age>35 & age<=45	Male	White	Yes	At birth	None prior to 13h birthday
840	Scz	age>35 & age<=45	Male	Black	Yes	None prior to 13h birthday	None prior to 13h birthday
841	Scz	age>35 & age<=45	Female	White	Yes	None prior to 13h birthday	Age 9 through age 12
842	Scz	age>35 & age<=45	Male	White	Yes	None prior to 13h birthday	Age 6 through age 8
843	Scz	age>35 & age<=45	Male	Black	Yes	None prior to 13h birthday	None prior to 13h birthday
844	Scz	age>35 & age<=45	Male	White	Yes	None prior to 13h birthday	At birth
845	Scz	age>35 & age<=45	Male	White	Yes	Age 9 through age 12	Age 9 through age 12
846	Scz	age>35 & age<=45	Male	Black	Yes	None prior to 13h birthday	None prior to 13h birthday
847	Scz	age>35 & age<=45	Male	White	Yes	None prior to 13h birthday	Age 4 through age 5
848	Scz	age>35 & age<=45	Male	Other	Yes	Age 9 through age 12	None prior to 13h birthday
849	Scz	age>45 & age<=55	Male	Black	Yes	None prior to 13h birthday	None prior to 13h birthday
850	Scz	age>45 & age<=55	Male	Black	Yes	None prior to 13h birthday	Age 4 through age 5
851	Scz	age>45 & age<=55	Male	White	Yes	Age 9 through age 12	Age 9 through age 12
852	Scz	age>45 & age<=55	Female	White	Yes	At birth	At birth
853	Scz	age>45 & age<=55	Male	White	Yes	None prior to 13h birthday	Age 6 through age 8
854	Scz	age>45 & age<=55	Male	Black	Yes	None prior to 13h birthday	None prior to 13h birthday
855	Scz	age>45 & age<=55	Female	White	Yes	None prior to 13h birthday	None prior to 13h birthday
856	Scz	age>45 & age<=55	Male	Black	Yes	None prior to 13h birthday	None prior to 13h birthday
857	Scz	age>45 & age<=55	Male	Black	Yes	At birth	Age 6 through age 8
858	Scz	age>45 & age<=55	Male	White	Yes	None prior to 13h birthday	Age 4 through age 5
859	Scz	age>45 & age<=55	Female	White	Yes	Age 6 through age 8	Age 4 through age 5
860	Scz	age>45 & age<=55	Male	Black	Yes	None prior to 13h birthday	Age 6 through age 8
861	Scz	age>45 & age<=55	Male	White	Yes	Age 4 through age 5	None prior to 13h birthday
862	Scz	age>45 & age<=55	Female	Hispanic	Yes	None prior to 13h birthday	Age 4 through age 5
863	Scz	age>45 & age<=55	Female	White	Yes	Age 9 through age 12	Age 9 through age 12
864	Scz	age>45 & age<=55	Male	Black	Yes	None prior to 13h birthday	None prior to 13h birthday
865	Scz	age>45 & age<=55	Male	White	Yes	None prior to 13h birthday	None prior to 13h birthday
866	Scz	age>45 & age<=55	Female	Black	Yes	None prior to 13h birthday	Age 6 through age 8
867	Scz	age>45 & age<=55	Male	Black	Yes	None prior to 13h birthday	None prior to 13h birthday
868	Scz	age>45 & age<=55	Female	White	Yes	None prior to 13h birthday	Age 9 through age 12
869	Scz	age>45 & age<=55	Male	White	Yes	None prior to 13h birthday	Age 4 through age 5
870	Scz	age>45 & age<=55	Male	White	Yes	Age 9 through age 12	Age 6 through age 8
871	Scz	age>45 & age<=55	Male	White	Yes	None prior to 13h birthday	Age 6 through age 8
872	Scz	age>45 & age<=55	Male	Black	Yes	None prior to 13h birthday	Age 6 through age 8
873	Scz	age>45 & age<=55	Male	White	Yes	None prior to 13h birthday	At birth
874	Scz	age>45 & age<=55	Female	White	Yes	None prior to 13h birthday	At birth
875	Scz	age>45 & age<=55	Male	Other	No	None prior to 13h birthday	At birth
876	Scz	age>45 & age<=55	Female	White	Yes	None prior to 13h birthday	None prior to 13h birthday
877	Scz	age>45 & age<=55	Male	White	Yes	Age 9 through age 12	None prior to 13h birthday
878	Scz	age>45 & age<=55	Female	Asian	Yes	None prior to 13h birthday	after birth through age 3
879	Scz	age>45 & age<=55	Male	Black	Yes	None prior to 13h birthday	None prior to 13h birthday
880	Scz	age>45 & age<=55	Male	Black	Yes	None prior to 13h birthday	Age 4 through age 5
881	Scz	age>45 & age<=55	Female	Black	Yes	None prior to 13h birthday	Age 6 through age 8
882	Scz	age>45 & age<=55	Male	White	Yes	At birth	None prior to 13h birthday
883	Scz	age>45 & age<=55	Male	White	Yes	Age 4 through age 5	Age 4 through age 5
884	Scz	age>45 & age<=55	Female	Black	Yes	None prior to 13h birthday	None prior to 13h birthday
885	Scz	age>45 & age<=55	Male	White	Yes	None prior to 13h birthday	At birth
886	Scz	age>45 & age<=55	Female	Black	Yes	None prior to 13h birthday	None prior to 13h birthday
887	Scz	age>45 & age<=55	Female	Black	Yes	None prior to 13h birthday	Age 6 through age 8
888	Scz	age>45 & age<=55	Male	Black	Yes	None prior to 13h birthday	None prior to 13h birthday
889	Scz	age>45 & age<=55	Male	Black	Yes	Age 4 through age 5	Age 9 through age 12
890	Scz	age>45 & age<=55	Male	White	Yes	None prior to 13h birthday	Age 6 through age 8
891	Scz	age>45 & age<=55	Female	White	Yes	Age 4 through age 5	Age 6 through age 8
892	Scz	age>45 & age<=55	Male	Black	Yes	Age 9 through age 12	Age 6 through age 8
893	Scz	age>45 & age<=55	Female	White	Yes	None prior to 13h birthday	Age 9 through age 12
894	Scz	age>45 & age<=55	Male	White	Yes	None prior to 13h birthday	None prior to 13h birthday
895	Scz	age>45 & age<=55	Male	Black	Yes	None prior to 13h birthday	Age 4 through age 5
896	Scz	age>45 & age<=55	Female	White	Yes	Age 6 through age 8	None prior to 13h birthday
897	Scz	age>45 & age<=55	Male	Black	Yes	None prior to 13h birthday	Age 6 through age 8
898	Scz	age>45 & age<=55	Male	Black	Yes	None prior to 13h birthday	None prior to 13h birthday
899	Scz	age>45 & age<=55	Male	Black	Yes	None prior to 13h birthday	Age 9 through age 12
900	Scz	age>45 & age<=55	Male	Black	Yes	Age 4 through age 5	Age 4 through age 5
901	Scz	age>45 & age<=55	Male	Black	Yes	None prior to 13h birthday	None prior to 13h birthday
902	Scz	age>45 & age<=55	Male	White	Yes	None prior to 13h birthday	Age 6 through age 8
903	Scz	age>45 & age<=55	Female	White	Yes	after birth through age 3	after birth through age 3
904	Scz	age>45 & age<=55	Male	White	Yes	Age 4 through age 5	Age 4 through age 5
905	Scz	age>45 & age<=55	Male	White	Yes	None prior to 13h birthday	Age 6 through age 8
906	Scz	age>45 & age<=55	Male	White	Yes	Age 6 through age 8	Age 9 through age 12
907	Scz	age>45 & age<=55	Male	Black	Yes	None prior to 13h birthday	Age 9 through age 12
908	Scz	age>45 & age<=55	Male	Black	No	None prior to 13h birthday	after birth through age 3
909	Scz	age>45 & age<=55	Male	White	Yes	None prior to 13h birthday	after birth through age 3
910	Scz	age>45 & age<=55	Male	Black	Yes	None prior to 13h birthday	None prior to 13h birthday
911	Scz	age>45 & age<=55	Female	White	Yes	At birth	At birth
912	Scz	age>45 & age<=55	Male	Black	Yes	None prior to 13h birthday	Age 9 through age 12
913	Scz	age>45 & age<=55	Female	Black	Yes	None prior to 13h birthday	None prior to 13h birthday
914	Scz	age>45 & age<=55	Male	Black	Yes	None prior to 13h birthday	None prior to 13h birthday
915	Scz	age>45 & age<=55	Female	Black	Yes	None prior to 13h birthday	Age 4 through age 5
916	Scz	age>45 & age<=55	Male	White	Yes	Age 4 through age 5	Age 4 through age 5
917	Scz	age>45 & age<=55	Male	White	Yes	None prior to 13h birthday	None prior to 13h birthday
918	Scz	age>45 & age<=55	Female	White	No	None prior to 13h birthday	None prior to 13h birthday
919	Scz	age>45 & age<=55	Female	Black	Yes	Age 4 through age 5	None prior to 13h birthday
920	Scz	age>45 & age<=55	Male	White	Yes	None prior to 13h birthday	Age 6 through age 8
921	Scz	age>45 & age<=55	Female	Black	Yes	None prior to 13h birthday	Age 6 through age 8
922	Scz	age>45 & age<=55	Male	Black	Yes	None prior to 13h birthday	Age 9 through age 12
923	Scz	age>45 & age<=55	Male	Hispanic	Yes	None prior to 13h birthday	Age 4 through age 5
924	Scz	age>45 & age<=55	Male	Black	Yes	None prior to 13h birthday	None prior to 13h birthday
925	Scz	age>45 & age<=55	Female	White	Yes	Age 9 through age 12	Age 9 through age 12
926	Scz	age>45 & age<=55	Male	White	Yes	Age 6 through age 8	None prior to 13h birthday
927	Scz	age>45 & age<=55	Female	White	Yes	None prior to 13h birthday	Age 6 through age 8
928	Scz	age>45 & age<=55	Male	White	Yes	None prior to 13h birthday	None prior to 13h birthday
929	Scz	age>45 & age<=55	Male	White	Yes	At birth	At birth
930	Scz	age>45 & age<=55	Male	Black	Yes	None prior to 13h birthday	None prior to 13h birthday
931	Scz	age>45 & age<=55	Male	Black	Yes	None prior to 13h birthday	Age 6 through age 8
932	Scz	age>45 & age<=55	Male	White	Yes	Age 6 through age 8	None prior to 13h birthday
933	Scz	age>45 & age<=55	Male	White	Yes	Age 6 through age 8	Age 4 through age 5
934	Scz	age>45 & age<=55	Male	White	Yes	None prior to 13h birthday	Age 6 through age 8
935	Scz	age>45 & age<=55	Male	White	Yes	Age 6 through age 8	Age 6 through age 8
936	Scz	age>45 & age<=55	Male	Black	Yes	None prior to 13h birthday	Age 9 through age 12
937	Scz	age>45 & age<=55	Male	White	Yes	None prior to 13h birthday	Age 6 through age 8
938	Scz	age>45 & age<=55	Female	White	Yes	None prior to 13h birthday	At birth
939	Scz	age>45 & age<=55	Female	Black	Yes	None prior to 13h birthday	Age 9 through age 12
940	Scz	age>45 & age<=55	Female	Black	Yes	None prior to 13h birthday	Age 6 through age 8
941	Scz	age>45 & age<=55	Female	Black	Yes	None prior to 13h birthday	None prior to 13h birthday
942	Scz	age>45 & age<=55	Male	White	Yes	Age 6 through age 8	Age 6 through age 8
943	Scz	age>45 & age<=55	Male	White	Yes	None prior to 13h birthday	None prior to 13h birthday
944	Scz	age>55	Female	White	Yes	Age 4 through age 5	Age 4 through age 5
945	Scz	age>55	Male	White	Yes	None prior to 13h birthday	Age 6 through age 8
946	Scz	age>55	Male	White	Yes	At birth	At birth
947	Scz	age>55	Male	Black	Yes	None prior to 13h birthday	None prior to 13h birthday
948	Scz	age>55	Female	Black	Yes	None prior to 13h birthday	None prior to 13h birthday
949	Scz	age>55	Female	Black	Yes	Age 6 through age 8	None prior to 13h birthday
950	Scz	age>55	Female	White	Yes	None prior to 13h birthday	Age 6 through age 8
951	Scz	age>55	Female	White	Yes	None prior to 13h birthday	None prior to 13h birthday
952	Scz	age>55	Male	White	Yes	None prior to 13h birthday	Age 9 through age 12
953	Scz	age>55	Male	White	Yes	Age 4 through age 5	At birth
954	Scz	age>55	Male	Black	Yes	None prior to 13h birthday	None prior to 13h birthday
955	Scz	age>55	Female	White	Yes	None prior to 13h birthday	Age 4 through age 5
956	Scz	age>55	Male	Black	Yes	None prior to 13h birthday	None prior to 13h birthday
957	Scz	age>55	Female	Black	Yes	None prior to 13h birthday	Age 4 through age 5
958	Scz	age>55	Female	White	Yes	None prior to 13h birthday	None prior to 13h birthday
959	Scz	age>55	Male	White	Yes	Age 6 through age 8	None prior to 13h birthday
960	Scz	age>55	Female	White	Yes	None prior to 13h birthday	None prior to 13h birthday
961	Scz	age>55	Female	White	Yes	None prior to 13h birthday	At birth
962	Scz	age>55	Male	Black	Yes	None prior to 13h birthday	after birth through age 3
963	Scz	age>55	Male	White	Yes	None prior to 13h birthday	None prior to 13h birthday
964	Scz	age>55	Female	White	Yes	None prior to 13h birthday	None prior to 13h birthday
965	Scz	age>55	Female	White	Yes	Age 4 through age 5	Age 4 through age 5
966	Scz	age>55	Male	White	Yes	None prior to 13h birthday	None prior to 13h birthday
967	Scz	age>55	Female	White	Yes	None prior to 13h birthday	Age 9 through age 12
968	Scz	age>55	Male	Black	Yes	None prior to 13h birthday	None prior to 13h birthday
969	Scz	age>55	Male	Black	Yes	None prior to 13h birthday	None prior to 13h birthday
970	Scz	age>55	Female	Black	Yes	None prior to 13h birthday	Age 9 through age 12
971	Scz	age>55	Female	White	Yes	At birth	None prior to 13h birthday
972	Scz	age>55	Male	White	Yes	None prior to 13h birthday	None prior to 13h birthday
973	Scz	age>55	Male	White	Yes	Age 9 through age 12	None prior to 13h birthday
974	Scz	age>55	Male	White	Yes	after birth through age 3	None prior to 13h birthday
975	Scz	age>55	Male	Black	Yes	None prior to 13h birthday	None prior to 13h birthday
976	Scz	age>55	Female	White	Yes	None prior to 13h birthday	None prior to 13h birthday
977	Scz	age>55	Female	White	Yes	Age 6 through age 8	Age 4 through age 5
978	Scz	age>55	Female	White	Yes	None prior to 13h birthday	Age 6 through age 8
979	Scz	age>55	Female	White	Yes	Age 6 through age 8	Age 4 through age 5
980	Scz	age>55	Female	White	Yes	None prior to 13h birthday	Age 6 through age 8
981	Scz	age>55	Male	White	Yes	None prior to 13h birthday	after birth through age 3
982	Scz	age>55	Female	White	Yes	None prior to 13h birthday	None prior to 13h birthday
983	Scz	age>55	Female	Black	Yes	Age 9 through age 12	Age 4 through age 5
984	Scz	age>55	Male	White	Yes	None prior to 13h birthday	Age 6 through age 8
985	Scz	age>55	Female	White	Yes	None prior to 13h birthday	after birth through age 3
986	Scz	age>55	Male	White	Yes	At birth	None prior to 13h birthday
987	Scz	age>55	Female	White	Yes	None prior to 13h birthday	At birth
988	Scz	age>55	Male	Black	Yes	after birth through age 3	Age 6 through age 8
989	Scz	age>55	Male	Black	No	None prior to 13h birthday	Age 6 through age 8
990	Scz	age>55	Male	White	Yes	None prior to 13h birthday	Age 9 through age 12
991	BP	age<=25	Female	White	Yes	None prior to 13h birthday	Age 6 through age 8
992	BP	age<=25	Male	Black	Yes	None prior to 13h birthday	Age 9 through age 12
993	BP	age<=25	Male	White	Yes	None prior to 13h birthday	Age 9 through age 12
994	BP	age<=25	Female	White	Yes	Age 9 through age 12	Age 4 through age 5
995	BP	age<=25	Male	Black	Yes	after birth through age 3	None prior to 13h birthday
996	BP	age<=25	Female	White	Yes	At birth	Age 9 through age 12
997	BP	age<=25	Male	White	Yes	None prior to 13h birthday	None prior to 13h birthday
998	BP	age<=25	Female	White	Yes	after birth through age 3	None prior to 13h birthday
999	BP	age<=25	Male	White	Yes	after birth through age 3	Age 9 through age 12
1000	BP	age<=25	Female	White	Yes	Age 9 through age 12	Age 6 through age 8
1001	BP	age<=25	Female	White	Yes	At birth	Age 6 through age 8
1002	BP	age<=25	Female	White	Yes	At birth	None prior to 13h birthday
1003	BP	age<=25	Female	White	Yes	At birth	At birth
1004	BP	age<=25	Female	White	Yes	Age 9 through age 12	Age 6 through age 8
1005	BP	age<=25	Male	White	Yes	None prior to 13h birthday	None prior to 13h birthday
1006	BP	age<=25	Male	White	Yes	Age 9 through age 12	At birth
1007	BP	age<=25	Female	White	Yes	None prior to 13h birthday	Age 4 through age 5
1008	BP	age<=25	Female	Asian	Yes	None prior to 13h birthday	Age 9 through age 12
1009	BP	age<=25	Male	White	Yes	At birth	At birth
1010	BP	age<=25	Female	Black	Yes	None prior to 13h birthday	Age 6 through age 8
1011	BP	age<=25	Male	White	Yes	None prior to 13h birthday	None prior to 13h birthday
1012	BP	age<=25	Male	White	Yes	None prior to 13h birthday	None prior to 13h birthday
1013	BP	age<=25	Male	Black	Yes	None prior to 13h birthday	Age 9 through age 12
1014	BP	age<=25	Female	White	Yes	None prior to 13h birthday	At birth
1015	BP	age<=25	Female	White	Yes	Age 6 through age 8	Age 6 through age 8
1016	BP	age<=25	Female	White	Yes	None prior to 13h birthday	At birth
1017	BP	age<=25	Male	Asian	Yes	None prior to 13h birthday	None prior to 13h birthday
1018	BP	age<=25	Male	White	Yes	after birth through age 3	None prior to 13h birthday
1019	BP	age<=25	Female	White	Yes	None prior to 13h birthday	Age 9 through age 12
1020	BP	age<=25	Male	Black	Yes	None prior to 13h birthday	Age 4 through age 5
1021	BP	age<=25	Male	White	Yes	Age 4 through age 5	Age 6 through age 8
1022	BP	age<=25	Female	Black	Yes	None prior to 13h birthday	Age 6 through age 8
1023	BP	age<=25	Female	White	Yes	None prior to 13h birthday	None prior to 13h birthday
1024	BP	age<=25	Female	Black	Yes	None prior to 13h birthday	None prior to 13h birthday
1025	BP	age<=25	Male	Black	Yes	None prior to 13h birthday	At birth
1026	BP	age<=25	Male	White	Yes	None prior to 13h birthday	None prior to 13h birthday
1027	BP	age<=25	Male	White	Yes	None prior to 13h birthday	None prior to 13h birthday
1028	BP	age<=25	Female	White	Yes	after birth through age 3	At birth
1029	BP	age<=25	Male	White	Yes	Age 9 through age 12	Age 9 through age 12
1030	BP	age<=25	Female	Black	No	Age 9 through age 12	after birth through age 3
1031	BP	age<=25	Male	Black	Yes	None prior to 13h birthday	after birth through age 3
1032	BP	age<=25	Female	White	Yes	None prior to 13h birthday	Age 6 through age 8
1033	BP	age<=25	Female	Black	Yes	None prior to 13h birthday	None prior to 13h birthday
1034	BP	age<=25	Male	White	Yes	None prior to 13h birthday	At birth
1035	BP	age<=25	Female	White	Yes	Age 9 through age 12	Age 6 through age 8
1036	BP	age<=25	Female	White	Yes	At birth	None prior to 13h birthday
1037	BP	age<=25	Female	Black	Yes	None prior to 13h birthday	None prior to 13h birthday
1038	BP	age<=25	Female	White	Yes	None prior to 13h birthday	None prior to 13h birthday
1039	BP	age<=25	Female	Other	Yes	Age 6 through age 8	None prior to 13h birthday
1040	BP	age<=25	Female	White	Yes	Age 4 through age 5	Age 4 through age 5
1041	BP	age<=25	Male	White	Yes	None prior to 13h birthday	At birth
1042	BP	age<=25	Female	White	Yes	None prior to 13h birthday	None prior to 13h birthday
1043	BP	age<=25	Male	White	Yes	Age 9 through age 12	At birth
1044	BP	age<=25	Male	White	No	At birth	Age 9 through age 12
1045	BP	age<=25	Female	White	Yes	None prior to 13h birthday	None prior to 13h birthday
1046	BP	age<=25	Female	White	Yes	None prior to 13h birthday	None prior to 13h birthday
1047	BP	age<=25	Female	White	Yes	None prior to 13h birthday	Age 6 through age 8
1048	BP	age<=25	Male	White	Yes	None prior to 13h birthday	after birth through age 3
1049	BP	age<=25	Male	White	Yes	after birth through age 3	after birth through age 3
1050	BP	age<=25	Female	White	Yes	None prior to 13h birthday	At birth
1051	BP	age<=25	Male	White	Yes	At birth	At birth
1052	BP	age<=25	Male	White	Yes	Age 4 through age 5	At birth
1053	BP	age<=25	Male	Black	Yes	None prior to 13h birthday	None prior to 13h birthday
1054	BP	age<=25	Male	Asian	Yes	None prior to 13h birthday	Age 9 through age 12
1055	BP	age<=25	Female	White	Yes	At birth	At birth
1056	BP	age<=25	Female	White	Yes	At birth	None prior to 13h birthday
1057	BP	age<=25	Male	White	Yes	None prior to 13h birthday	Age 6 through age 8
1058	BP	age<=25	Female	White	Yes	Age 9 through age 12	At birth
1059	BP	age<=25	Female	White	Yes	None prior to 13h birthday	At birth
1060	BP	age<=25	Female	White	Yes	Age 4 through age 5	At birth
1061	BP	age<=25	Female	White	Yes	At birth	None prior to 13h birthday
1062	BP	age<=25	Male	Black	Yes	Age 9 through age 12	None prior to 13h birthday
1063	BP	age<=25	Female	White	Yes	At birth	after birth through age 3
1064	BP	age<=25	Male	White	Yes	Age 6 through age 8	Age 6 through age 8
1065	BP	age<=25	Female	White	Yes	At birth	after birth through age 3
1066	BP	age<=25	Male	White	Yes	At birth	None prior to 13h birthday
1067	BP	age<=25	Female	White	Yes	None prior to 13h birthday	None prior to 13h birthday
1068	BP	age<=25	Male	White	Yes	Age 6 through age 8	Age 6 through age 8
1069	BP	age<=25	Female	Black	Yes	Age 9 through age 12	None prior to 13h birthday
1070	BP	age<=25	Female	White	Yes	Age 6 through age 8	None prior to 13h birthday
1071	BP	age<=25	Male	White	Yes	None prior to 13h birthday	None prior to 13h birthday
1072	BP	age<=25	Male	Asian	No	None prior to 13h birthday	None prior to 13h birthday
1073	BP	age<=25	Male	White	Yes	None prior to 13h birthday	Age 6 through age 8
1074	BP	age<=25	Female	Other	Yes	None prior to 13h birthday	None prior to 13h birthday
1075	BP	age<=25	Female	Black	No	after birth through age 3	after birth through age 3
1076	BP	age<=25	Female	Black	Yes	Age 9 through age 12	Age 6 through age 8
1077	BP	age<=25	Male	Other	Yes	None prior to 13h birthday	None prior to 13h birthday
1078	BP	age<=25	Male	White	Yes	None prior to 13h birthday	At birth
1079	BP	age<=25	Female	White	Yes	Age 4 through age 5	At birth
1080	BP	age<=25	Male	Other	Yes	None prior to 13h birthday	None prior to 13h birthday
1081	BP	age<=25	Female	Black	Yes	Age 4 through age 5	None prior to 13h birthday
1082	BP	age<=25	Male	White	Yes	Age 4 through age 5	None prior to 13h birthday
1083	BP	age<=25	Male	Black	No	None prior to 13h birthday	None prior to 13h birthday
1084	BP	age<=25	Female	Black	Yes	None prior to 13h birthday	None prior to 13h birthday
1085	BP	age<=25	Female	White	Yes	None prior to 13h birthday	Age 6 through age 8
1086	BP	age<=25	Female	White	Yes	At birth	At birth
1087	BP	age<=25	Female	White	Yes	None prior to 13h birthday	Age 9 through age 12
1088	BP	age<=25	Female	White	Yes	Age 6 through age 8	after birth through age 3
1089	BP	age<=25	Male	White	Yes	Age 6 through age 8	None prior to 13h birthday
1090	BP	age<=25	Male	White	Yes	At birth	None prior to 13h birthday
1091	BP	age<=25	Female	White	Yes	Age 9 through age 12	At birth
1092	BP	age<=25	Female	White	Yes	None prior to 13h birthday	At birth
1093	BP	age<=25	Male	Black	Yes	None prior to 13h birthday	None prior to 13h birthday
1094	BP	age<=25	Female	White	Yes	At birth	Age 4 through age 5
1095	BP	age>25 & age<=35	Female	Black	Yes	None prior to 13h birthday	None prior to 13h birthday
1096	BP	age>25 & age<=35	Female	Black	Yes	None prior to 13h birthday	after birth through age 3
1097	BP	age>25 & age<=35	Female	White	Yes	None prior to 13h birthday	None prior to 13h birthday
1098	BP	age>25 & age<=35	Male	White	Yes	Age 4 through age 5	Age 9 through age 12
1099	BP	age>25 & age<=35	Male	White	Yes	Age 9 through age 12	At birth
1100	BP	age>25 & age<=35	Female	Black	Yes	None prior to 13h birthday	Age 4 through age 5
1101	BP	age>25 & age<=35	Female	White	Yes	None prior to 13h birthday	Age 4 through age 5
1102	BP	age>25 & age<=35	Male	White	Yes	Age 6 through age 8	At birth
1103	BP	age>25 & age<=35	Female	White	Yes	Age 4 through age 5	At birth
1104	BP	age>25 & age<=35	Female	Black	Yes	None prior to 13h birthday	None prior to 13h birthday
1105	BP	age>25 & age<=35	Female	White	Yes	At birth	None prior to 13h birthday
1106	BP	age>25 & age<=35	Female	White	Yes	after birth through age 3	after birth through age 3
1107	BP	age>25 & age<=35	Female	Other	Yes	None prior to 13h birthday	Age 4 through age 5
1108	BP	age>25 & age<=35	Female	Asian	No	None prior to 13h birthday	None prior to 13h birthday
1109	BP	age>25 & age<=35	Female	Black	Yes	None prior to 13h birthday	At birth
1110	BP	age>25 & age<=35	Female	White	Yes	None prior to 13h birthday	At birth
1111	BP	age>25 & age<=35	Female	White	Yes	At birth	after birth through age 3
1112	BP	age>25 & age<=35	Female	White	Yes	None prior to 13h birthday	Age 6 through age 8
1113	BP	age>25 & age<=35	Male	White	Yes	Age 9 through age 12	Age 4 through age 5
1114	BP	age>25 & age<=35	Female	White	No	None prior to 13h birthday	None prior to 13h birthday
1115	BP	age>25 & age<=35	Female	White	Yes	None prior to 13h birthday	Age 6 through age 8
1116	BP	age>25 & age<=35	Female	White	Yes	None prior to 13h birthday	Age 6 through age 8
1117	BP	age>25 & age<=35	Male	Asian	Yes	Age 9 through age 12	None prior to 13h birthday
1118	BP	age>25 & age<=35	Male	Black	Yes	None prior to 13h birthday	None prior to 13h birthday
1119	BP	age>25 & age<=35	Male	White	Yes	At birth	None prior to 13h birthday
1120	BP	age>25 & age<=35	Female	Black	Yes	None prior to 13h birthday	Age 9 through age 12
1121	BP	age>25 & age<=35	Female	White	Yes	At birth	None prior to 13h birthday
1122	BP	age>25 & age<=35	Female	White	Yes	None prior to 13h birthday	None prior to 13h birthday
1123	BP	age>25 & age<=35	Female	White	Yes	None prior to 13h birthday	Age 4 through age 5
1124	BP	age>25 & age<=35	Female	Other	No	None prior to 13h birthday	None prior to 13h birthday
1125	BP	age>25 & age<=35	Male	White	Yes	At birth	At birth
1126	BP	age>25 & age<=35	Female	White	Yes	None prior to 13h birthday	At birth
1127	BP	age>25 & age<=35	Female	Black	Yes	None prior to 13h birthday	At birth
1128	BP	age>25 & age<=35	Female	White	Yes	Age 4 through age 5	At birth
1129	BP	age>25 & age<=35	Female	Other	Yes	None prior to 13h birthday	None prior to 13h birthday
1130	BP	age>25 & age<=35	Female	White	Yes	None prior to 13h birthday	None prior to 13h birthday
1131	BP	age>25 & age<=35	Female	Asian	Yes	None prior to 13h birthday	None prior to 13h birthday
1132	BP	age>25 & age<=35	Male	White	Yes	At birth	At birth
1133	BP	age>25 & age<=35	Male	Black	Yes	None prior to 13h birthday	after birth through age 3
1134	BP	age>25 & age<=35	Female	White	No	None prior to 13h birthday	None prior to 13h birthday
1135	BP	age>25 & age<=35	Female	White	Yes	None prior to 13h birthday	Age 4 through age 5
1136	BP	age>25 & age<=35	Male	White	Yes	At birth	Age 4 through age 5
1137	BP	age>25 & age<=35	Male	White	Yes	At birth	At birth
1138	BP	age>25 & age<=35	Male	White	Yes	None prior to 13h birthday	Age 9 through age 12
1139	BP	age>25 & age<=35	Male	White	Yes	after birth through age 3	Age 4 through age 5
1140	BP	age>25 & age<=35	Female	White	Yes	None prior to 13h birthday	None prior to 13h birthday
1141	BP	age>25 & age<=35	Female	White	Yes	Age 6 through age 8	after birth through age 3
1142	BP	age>25 & age<=35	Male	White	Yes	At birth	Age 9 through age 12
1143	BP	age>25 & age<=35	Female	White	Yes	None prior to 13h birthday	None prior to 13h birthday
1144	BP	age>25 & age<=35	Female	Asian	No	None prior to 13h birthday	Age 6 through age 8
1145	BP	age>25 & age<=35	Female	White	Yes	At birth	At birth
1146	BP	age>25 & age<=35	Female	White	Yes	Age 4 through age 5	At birth
1147	BP	age>25 & age<=35	Female	White	Yes	None prior to 13h birthday	Age 6 through age 8
1148	BP	age>25 & age<=35	Female	Black	Yes	Age 9 through age 12	None prior to 13h birthday
1149	BP	age>25 & age<=35	Female	Other	No	None prior to 13h birthday	Age 4 through age 5
1150	BP	age>25 & age<=35	Female	White	Yes	None prior to 13h birthday	Age 9 through age 12
1151	BP	age>25 & age<=35	Female	White	Yes	Age 4 through age 5	Age 6 through age 8
1152	BP	age>25 & age<=35	Female	White	Yes	At birth	None prior to 13h birthday
1153	BP	age>25 & age<=35	Female	White	Yes	None prior to 13h birthday	None prior to 13h birthday
1154	BP	age>25 & age<=35	Female	Black	Yes	None prior to 13h birthday	None prior to 13h birthday
1155	BP	age>25 & age<=35	Male	White	Yes	None prior to 13h birthday	At birth
1156	BP	age>25 & age<=35	Male	Black	Yes	None prior to 13h birthday	Age 4 through age 5
1157	BP	age>25 & age<=35	Female	White	Yes	At birth	Age 4 through age 5
1158	BP	age>25 & age<=35	Male	White	Yes	Age 6 through age 8	None prior to 13h birthday
1159	BP	age>25 & age<=35	Female	White	Yes	None prior to 13h birthday	At birth
1160	BP	age>25 & age<=35	Female	Other	Yes	None prior to 13h birthday	Age 9 through age 12
1161	BP	age>25 & age<=35	Female	White	Yes	None prior to 13h birthday	At birth
1162	BP	age>25 & age<=35	Male	Black	Yes	None prior to 13h birthday	Age 9 through age 12
1163	BP	age>25 & age<=35	Female	White	Yes	At birth	At birth
1164	BP	age>25 & age<=35	Female	White	Yes	Age 9 through age 12	Age 9 through age 12
1165	BP	age>25 & age<=35	Female	Black	Yes	None prior to 13h birthday	Age 6 through age 8
1166	BP	age>25 & age<=35	Female	White	Yes	At birth	At birth
1167	BP	age>25 & age<=35	Female	Black	Yes	None prior to 13h birthday	after birth through age 3
1168	BP	age>25 & age<=35	Female	White	Yes	None prior to 13h birthday	None prior to 13h birthday
1169	BP	age>25 & age<=35	Male	White	Yes	Age 4 through age 5	Age 4 through age 5
1170	BP	age>25 & age<=35	Female	White	Yes	None prior to 13h birthday	None prior to 13h birthday
1171	BP	age>25 & age<=35	Female	Black	No	after birth through age 3	At birth
1172	BP	age>25 & age<=35	Female	Black	Yes	Age 6 through age 8	None prior to 13h birthday
1173	BP	age>35 & age<=45	Female	White	Yes	None prior to 13h birthday	None prior to 13h birthday
1174	BP	age>35 & age<=45	Female	White	Yes	At birth	At birth
1175	BP	age>35 & age<=45	Female	White	Yes	None prior to 13h birthday	after birth through age 3
1176	BP	age>35 & age<=45	Female	White	Yes	None prior to 13h birthday	None prior to 13h birthday
1177	BP	age>35 & age<=45	Female	Asian	No	after birth through age 3	None prior to 13h birthday
1178	BP	age>35 & age<=45	Female	White	Yes	after birth through age 3	None prior to 13h birthday
1179	BP	age>35 & age<=45	Male	White	Yes	None prior to 13h birthday	Age 9 through age 12
1180	BP	age>35 & age<=45	Female	White	Yes	Age 9 through age 12	Age 4 through age 5
1181	BP	age>35 & age<=45	Female	White	Yes	Age 9 through age 12	after birth through age 3
1182	BP	age>35 & age<=45	Female	White	Yes	None prior to 13h birthday	None prior to 13h birthday
1183	BP	age>35 & age<=45	Female	White	Yes	None prior to 13h birthday	None prior to 13h birthday
1184	BP	age>35 & age<=45	Female	Black	Yes	None prior to 13h birthday	None prior to 13h birthday
1185	BP	age>35 & age<=45	Female	White	Yes	None prior to 13h birthday	after birth through age 3
1186	BP	age>35 & age<=45	Female	White	Yes	None prior to 13h birthday	Age 4 through age 5
1187	BP	age>35 & age<=45	Female	White	Yes	None prior to 13h birthday	Age 6 through age 8
1188	BP	age>35 & age<=45	Female	White	Yes	None prior to 13h birthday	after birth through age 3
1189	BP	age>35 & age<=45	Female	Black	Yes	None prior to 13h birthday	None prior to 13h birthday
1190	BP	age>35 & age<=45	Female	White	Yes	after birth through age 3	Age 9 through age 12
1191	BP	age>35 & age<=45	Male	White	Yes	Age 4 through age 5	None prior to 13h birthday
1192	BP	age>35 & age<=45	Female	White	Yes	Age 9 through age 12	Age 9 through age 12
1193	BP	age>35 & age<=45	Female	White	Yes	None prior to 13h birthday	None prior to 13h birthday
1194	BP	age>35 & age<=45	Female	White	Yes	At birth	At birth
1195	BP	age>35 & age<=45	Male	Black	Yes	None prior to 13h birthday	None prior to 13h birthday
1196	BP	age>35 & age<=45	Male	Black	Yes	None prior to 13h birthday	Age 9 through age 12
1197	BP	age>35 & age<=45	Female	White	Yes	None prior to 13h birthday	None prior to 13h birthday
1198	BP	age>35 & age<=45	Male	Black	Yes	None prior to 13h birthday	At birth
1199	BP	age>35 & age<=45	Female	White	Yes	Age 6 through age 8	None prior to 13h birthday
1200	BP	age>35 & age<=45	Female	Black	Yes	None prior to 13h birthday	Age 9 through age 12
1201	BP	age>35 & age<=45	Male	Black	Yes	None prior to 13h birthday	None prior to 13h birthday
1202	BP	age>35 & age<=45	Female	Black	Yes	Age 4 through age 5	Age 4 through age 5
1203	BP	age>35 & age<=45	Female	White	Yes	At birth	At birth
1204	BP	age>35 & age<=45	Male	Black	Yes	None prior to 13h birthday	None prior to 13h birthday
1205	BP	age>35 & age<=45	Male	White	Yes	None prior to 13h birthday	Age 6 through age 8
1206	BP	age>35 & age<=45	Female	Black	Yes	None prior to 13h birthday	None prior to 13h birthday
1207	BP	age>35 & age<=45	Female	White	Yes	None prior to 13h birthday	None prior to 13h birthday
1208	BP	age>35 & age<=45	Male	White	Yes	At birth	At birth
1209	BP	age>35 & age<=45	Female	White	Yes	None prior to 13h birthday	Age 6 through age 8
1210	BP	age>35 & age<=45	Female	Hispanic	Yes	None prior to 13h birthday	None prior to 13h birthday
1211	BP	age>35 & age<=45	Female	White	Yes	At birth	Age 6 through age 8
1212	BP	age>35 & age<=45	Female	Black	Yes	Age 4 through age 5	Age 4 through age 5
1213	BP	age>35 & age<=45	Female	White	Yes	None prior to 13h birthday	None prior to 13h birthday
1214	BP	age>35 & age<=45	Female	White	Yes	Age 4 through age 5	Age 6 through age 8
1215	BP	age>35 & age<=45	Female	White	Yes	None prior to 13h birthday	Age 4 through age 5
1216	BP	age>35 & age<=45	Female	White	Yes	Age 9 through age 12	At birth
1217	BP	age>35 & age<=45	Male	Asian	Yes	None prior to 13h birthday	None prior to 13h birthday
1218	BP	age>35 & age<=45	Male	Other	No	None prior to 13h birthday	Age 9 through age 12
1219	BP	age>35 & age<=45	Female	White	Yes	None prior to 13h birthday	Age 6 through age 8
1220	BP	age>35 & age<=45	Male	White	Yes	None prior to 13h birthday	after birth through age 3
1221	BP	age>35 & age<=45	Female	Black	Yes	Age 9 through age 12	None prior to 13h birthday
1222	BP	age>35 & age<=45	Male	Black	Yes	None prior to 13h birthday	Age 6 through age 8
1223	BP	age>35 & age<=45	Female	White	Yes	None prior to 13h birthday	Age 9 through age 12
1224	BP	age>35 & age<=45	Female	White	Yes	Age 6 through age 8	Age 6 through age 8
1225	BP	age>35 & age<=45	Female	White	Yes	Age 6 through age 8	after birth through age 3
1226	BP	age>35 & age<=45	Male	White	Yes	after birth through age 3	after birth through age 3
1227	BP	age>35 & age<=45	Female	Black	No	Age 9 through age 12	Age 4 through age 5
1228	BP	age>35 & age<=45	Female	White	Yes	Age 6 through age 8	None prior to 13h birthday
1229	BP	age>35 & age<=45	Female	White	Yes	after birth through age 3	Age 6 through age 8
1230	BP	age>35 & age<=45	Female	White	Yes	None prior to 13h birthday	None prior to 13h birthday
1231	BP	age>35 & age<=45	Male	Asian	No	None prior to 13h birthday	None prior to 13h birthday
1232	BP	age>35 & age<=45	Female	Black	Yes	None prior to 13h birthday	None prior to 13h birthday
1233	BP	age>35 & age<=45	Female	White	Yes	At birth	At birth
1234	BP	age>35 & age<=45	Female	Asian	Yes	None prior to 13h birthday	None prior to 13h birthday
1235	BP	age>35 & age<=45	Female	Black	Yes	None prior to 13h birthday	None prior to 13h birthday
1236	BP	age>35 & age<=45	Male	White	Yes	None prior to 13h birthday	Age 6 through age 8
1237	BP	age>35 & age<=45	Female	White	Yes	Age 9 through age 12	Age 4 through age 5
1238	BP	age>35 & age<=45	Female	White	Yes	None prior to 13h birthday	after birth through age 3
1239	BP	age>35 & age<=45	Female	White	Yes	None prior to 13h birthday	Age 6 through age 8
1240	BP	age>35 & age<=45	Male	Other	Yes	Age 6 through age 8	after birth through age 3
1241	BP	age>35 & age<=45	Female	White	Yes	None prior to 13h birthday	At birth
1242	BP	age>35 & age<=45	Female	White	Yes	None prior to 13h birthday	None prior to 13h birthday
1243	BP	age>35 & age<=45	Female	White	No	None prior to 13h birthday	None prior to 13h birthday
1244	BP	age>35 & age<=45	Male	White	No	None prior to 13h birthday	Age 6 through age 8
1245	BP	age>35 & age<=45	Male	White	Yes	None prior to 13h birthday	Age 6 through age 8
1246	BP	age>35 & age<=45	Female	Black	Yes	Age 9 through age 12	Age 6 through age 8
1247	BP	age>35 & age<=45	Female	White	Yes	Age 6 through age 8	Age 6 through age 8
1248	BP	age>35 & age<=45	Female	White	Yes	None prior to 13h birthday	Age 6 through age 8
1249	BP	age>35 & age<=45	Female	White	Yes	None prior to 13h birthday	Age 4 through age 5
1250	BP	age>35 & age<=45	Female	White	Yes	At birth	At birth
1251	BP	age>35 & age<=45	Male	Black	Yes	None prior to 13h birthday	Age 9 through age 12
1252	BP	age>35 & age<=45	Female	White	Yes	None prior to 13h birthday	At birth
1253	BP	age>35 & age<=45	Female	White	Yes	None prior to 13h birthday	None prior to 13h birthday
1254	BP	age>35 & age<=45	Male	White	Yes	None prior to 13h birthday	after birth through age 3
1255	BP	age>35 & age<=45	Female	White	Yes	None prior to 13h birthday	Age 9 through age 12
1256	BP	age>35 & age<=45	Female	Black	Yes	None prior to 13h birthday	None prior to 13h birthday
1257	BP	age>35 & age<=45	Female	White	Yes	Age 6 through age 8	after birth through age 3
1258	BP	age>35 & age<=45	Male	White	Yes	None prior to 13h birthday	Age 4 through age 5
1259	BP	age>35 & age<=45	Female	White	Yes	None prior to 13h birthday	None prior to 13h birthday
1260	BP	age>35 & age<=45	Male	Black	Yes	Age 9 through age 12	Age 9 through age 12
1261	BP	age>35 & age<=45	Male	White	Yes	None prior to 13h birthday	Age 4 through age 5
1262	BP	age>45 & age<=55	Female	White	Yes	None prior to 13h birthday	At birth
1263	BP	age>45 & age<=55	Female	White	Yes	Age 4 through age 5	None prior to 13h birthday
1264	BP	age>45 & age<=55	Female	White	Yes	Age 4 through age 5	Age 9 through age 12
1265	BP	age>45 & age<=55	Male	White	Yes	None prior to 13h birthday	Age 4 through age 5
1266	BP	age>45 & age<=55	Male	White	Yes	None prior to 13h birthday	Age 9 through age 12
1267	BP	age>45 & age<=55	Female	Black	Yes	Age 4 through age 5	Age 4 through age 5
1268	BP	age>45 & age<=55	Female	White	Yes	None prior to 13h birthday	after birth through age 3
1269	BP	age>45 & age<=55	Female	White	Yes	Age 6 through age 8	At birth
1270	BP	age>45 & age<=55	Female	White	Yes	after birth through age 3	None prior to 13h birthday
1271	BP	age>45 & age<=55	Male	White	Yes	Age 6 through age 8	after birth through age 3
1272	BP	age>45 & age<=55	Female	Black	Yes	Age 6 through age 8	At birth
1273	BP	age>45 & age<=55	Female	White	Yes	None prior to 13h birthday	Age 9 through age 12
1274	BP	age>45 & age<=55	Female	Black	Yes	None prior to 13h birthday	Age 4 through age 5
1275	BP	age>45 & age<=55	Female	White	Yes	None prior to 13h birthday	Age 9 through age 12
1276	BP	age>45 & age<=55	Male	White	Yes	None prior to 13h birthday	At birth
1277	BP	age>45 & age<=55	Male	White	Yes	None prior to 13h birthday	None prior to 13h birthday
1278	BP	age>45 & age<=55	Male	White	Yes	None prior to 13h birthday	None prior to 13h birthday
1279	BP	age>45 & age<=55	Female	Black	Yes	Age 9 through age 12	At birth
1280	BP	age>45 & age<=55	Female	White	Yes	None prior to 13h birthday	None prior to 13h birthday
1281	BP	age>45 & age<=55	Female	White	Yes	Age 4 through age 5	At birth
1282	BP	age>45 & age<=55	Female	White	Yes	after birth through age 3	None prior to 13h birthday
1283	BP	age>45 & age<=55	Male	White	Yes	Age 4 through age 5	Age 4 through age 5
1284	BP	age>45 & age<=55	Female	White	Yes	At birth	At birth
1285	BP	age>45 & age<=55	Female	White	Yes	None prior to 13h birthday	None prior to 13h birthday
1286	BP	age>45 & age<=55	Female	White	Yes	Age 9 through age 12	after birth through age 3
1287	BP	age>45 & age<=55	Male	Black	Yes	None prior to 13h birthday	None prior to 13h birthday
1288	BP	age>45 & age<=55	Female	White	Yes	At birth	None prior to 13h birthday
1289	BP	age>45 & age<=55	Female	White	Yes	Age 6 through age 8	Age 6 through age 8
1290	BP	age>45 & age<=55	Female	White	Yes	At birth	None prior to 13h birthday
1291	BP	age>45 & age<=55	Female	White	Yes	None prior to 13h birthday	Age 6 through age 8
1292	BP	age>45 & age<=55	Female	Black	Yes	None prior to 13h birthday	None prior to 13h birthday
1293	BP	age>45 & age<=55	Female	White	Yes	Age 4 through age 5	At birth
1294	BP	age>45 & age<=55	Female	Black	Yes	Age 6 through age 8	Age 9 through age 12
1295	BP	age>45 & age<=55	Female	White	Yes	None prior to 13h birthday	None prior to 13h birthday
1296	BP	age>45 & age<=55	Female	Black	Yes	None prior to 13h birthday	Age 4 through age 5
1297	BP	age>45 & age<=55	Female	White	Yes	None prior to 13h birthday	Age 9 through age 12
1298	BP	age>45 & age<=55	Female	White	Yes	None prior to 13h birthday	after birth through age 3
1299	BP	age>45 & age<=55	Female	White	Yes	Age 6 through age 8	None prior to 13h birthday
1300	BP	age>45 & age<=55	Female	White	Yes	None prior to 13h birthday	At birth
1301	BP	age>45 & age<=55	Male	White	Yes	after birth through age 3	after birth through age 3
1302	BP	age>45 & age<=55	Female	White	Yes	after birth through age 3	Age 4 through age 5
1303	BP	age>45 & age<=55	Female	White	Yes	Age 9 through age 12	Age 9 through age 12
1304	BP	age>45 & age<=55	Male	White	Yes	Age 6 through age 8	after birth through age 3
1305	BP	age>45 & age<=55	Female	White	Yes	None prior to 13h birthday	None prior to 13h birthday
1306	BP	age>45 & age<=55	Female	White	Yes	None prior to 13h birthday	At birth
1307	BP	age>45 & age<=55	Female	White	Yes	None prior to 13h birthday	Age 4 through age 5
1308	BP	age>45 & age<=55	Male	White	Yes	None prior to 13h birthday	after birth through age 3
1309	BP	age>45 & age<=55	Female	Asian	No	Age 9 through age 12	Age 6 through age 8
1310	BP	age>45 & age<=55	Female	White	Yes	None prior to 13h birthday	At birth
1311	BP	age>45 & age<=55	Female	White	Yes	None prior to 13h birthday	None prior to 13h birthday
1312	BP	age>45 & age<=55	Male	White	Yes	None prior to 13h birthday	Age 4 through age 5
1313	BP	age>45 & age<=55	Male	White	Yes	None prior to 13h birthday	None prior to 13h birthday
1314	BP	age>45 & age<=55	Male	White	Yes	None prior to 13h birthday	Age 9 through age 12
1315	BP	age>45 & age<=55	Female	White	Yes	None prior to 13h birthday	Age 6 through age 8
1316	BP	age>45 & age<=55	Male	White	Yes	None prior to 13h birthday	Age 4 through age 5
1317	BP	age>45 & age<=55	Male	White	Yes	None prior to 13h birthday	At birth
1318	BP	age>45 & age<=55	Female	Black	Yes	At birth	At birth
1319	BP	age>45 & age<=55	Female	White	Yes	At birth	Age 6 through age 8
1320	BP	age>45 & age<=55	Female	White	Yes	Age 9 through age 12	None prior to 13h birthday
1321	BP	age>45 & age<=55	Male	White	Yes	None prior to 13h birthday	Age 4 through age 5
1322	BP	age>45 & age<=55	Female	White	Yes	after birth through age 3	None prior to 13h birthday
1323	BP	age>45 & age<=55	Female	Black	Yes	None prior to 13h birthday	None prior to 13h birthday
1324	BP	age>45 & age<=55	Male	White	No	None prior to 13h birthday	Age 4 through age 5
1325	BP	age>45 & age<=55	Female	Black	Yes	None prior to 13h birthday	At birth
1326	BP	age>45 & age<=55	Female	White	Yes	None prior to 13h birthday	None prior to 13h birthday
1327	BP	age>45 & age<=55	Male	White	Yes	None prior to 13h birthday	Age 4 through age 5
1328	BP	age>45 & age<=55	Female	White	Yes	None prior to 13h birthday	Age 6 through age 8
1329	BP	age>45 & age<=55	Male	White	Yes	None prior to 13h birthday	after birth through age 3
1330	BP	age>45 & age<=55	Male	White	Yes	Age 6 through age 8	None prior to 13h birthday
1331	BP	age>45 & age<=55	Female	White	Yes	Age 9 through age 12	None prior to 13h birthday
1332	BP	age>45 & age<=55	Female	White	Yes	None prior to 13h birthday	None prior to 13h birthday
1333	BP	age>45 & age<=55	Female	White	Yes	None prior to 13h birthday	Age 6 through age 8
1334	BP	age>45 & age<=55	Female	White	Yes	Age 6 through age 8	Age 4 through age 5
1335	BP	age>55	Male	White	Yes	None prior to 13h birthday	None prior to 13h birthday
1336	BP	age>55	Female	White	Yes	At birth	None prior to 13h birthday
1337	BP	age>55	Male	White	Yes	Age 6 through age 8	Age 9 through age 12
1338	BP	age>55	Female	White	Yes	None prior to 13h birthday	Age 6 through age 8
1339	BP	age>55	Male	White	Yes	None prior to 13h birthday	None prior to 13h birthday
1340	BP	age>55	Female	White	Yes	None prior to 13h birthday	Age 4 through age 5
1341	BP	age>55	Male	White	Yes	Age 4 through age 5	after birth through age 3
1342	BP	age>55	Male	White	Yes	None prior to 13h birthday	Age 4 through age 5
1343	BP	age>55	Male	White	Yes	None prior to 13h birthday	Age 4 through age 5
1344	BP	age>55	Female	White	Yes	None prior to 13h birthday	None prior to 13h birthday
1345	BP	age>55	Male	White	Yes	None prior to 13h birthday	None prior to 13h birthday
1346	BP	age>55	Female	White	Yes	None prior to 13h birthday	At birth
1347	BP	age>55	Female	White	Yes	None prior to 13h birthday	At birth
1348	BP	age>55	Female	White	Yes	At birth	At birth
1349	BP	age>55	Male	White	Yes	At birth	At birth
1350	BP	age>55	Female	Black	Yes	None prior to 13h birthday	Age 6 through age 8
1351	BP	age>55	Female	Black	Yes	None prior to 13h birthday	None prior to 13h birthday
1352	BP	age>55	Female	White	No	None prior to 13h birthday	Age 6 through age 8
1353	BP	age>55	Male	White	Yes	None prior to 13h birthday	Age 4 through age 5
1354	BP	age>55	Female	White	Yes	None prior to 13h birthday	None prior to 13h birthday
1355	BP	age>55	Female	White	Yes	None prior to 13h birthday	Age 4 through age 5
1356	BP	age>55	Female	Black	Yes	None prior to 13h birthday	None prior to 13h birthday
1357	BP	age>55	Female	Black	Yes	None prior to 13h birthday	None prior to 13h birthday
1358	BP	age>55	Female	White	Yes	None prior to 13h birthday	None prior to 13h birthday
1359	BP	age>55	Female	White	Yes	None prior to 13h birthday	At birth
1360	BP	age>55	Female	White	Yes	Age 4 through age 5	None prior to 13h birthday
1361	BP	age>55	Male	White	Yes	None prior to 13h birthday	Age 6 through age 8
1362	BP	age>55	Female	White	Yes	None prior to 13h birthday	Age 4 through age 5
1363	BP	age>55	Female	White	Yes	after birth through age 3	Age 4 through age 5
1364	BP	age>55	Female	Black	Yes	None prior to 13h birthday	Age 6 through age 8
1365	BP	age>55	Female	White	Yes	None prior to 13h birthday	Age 9 through age 12
1366	BP	age>55	Female	White	Yes	None prior to 13h birthday	Age 6 through age 8
1367	BP	age>55	Female	White	Yes	Age 4 through age 5	Age 4 through age 5
1368	BP	age>55	Female	Black	Yes	Age 9 through age 12	Age 4 through age 5
1369	BP	age>55	Female	White	Yes	At birth	At birth
1370	BP	age>55	Male	White	Yes	None prior to 13h birthday	Age 6 through age 8
1371	BP	age>55	Female	White	Yes	Age 4 through age 5	Age 4 through age 5
